# Supplementary material for: Deep-learning based detection of vessel occlusions on CT-angiography in patients with suspected acute ischemic stroke
Source: Nat Commun. 2023 Aug 15;14:4938. doi: 10.1038/s41467-023-40564-8 (PMC10427649; doi:10.1038/s41467-023-40564-8)
Supplement: Supplementary file 3 — Source Data [file 41467_2023_40564_MOESM3_ESM.xlsx]

## Sheet: Figure 4
Heidelberg	Sensitivity	0.0	0.005813953488372093	0.6918604651162791	0.6918604651162791	0.7093023255813954	0.7093023255813954	0.7558139534883721	0.7558139534883721	0.7848837209302325	0.7848837209302325	0.8081395348837209	0.8081395348837209	0.813953488372093	0.813953488372093	0.8372093023255814	0.8372093023255814	0.8430232558139535	0.8430232558139535	0.8488372093023255	0.8488372093023255	0.8604651162790697	0.8604651162790697	0.8837209302325582	0.8837209302325582	0.9069767441860465	0.9069767441860465	0.9186046511627907	0.9186046511627907	0.9244186046511628	0.9244186046511628	0.936046511627907	0.936046511627907	0.9476744186046512	0.9476744186046512	0.9534883720930233	0.9534883720930233	0.9593023255813954	0.9593023255813954	0.9651162790697675	0.9651162790697675	0.9709302325581395	0.9709302325581395	0.9767441860465116	0.9767441860465116	0.9825581395348837	0.9825581395348837	0.9883720930232558	0.9883720930232558
Heidelberg	1 - Specificity	0.0	0.0	0.0	0.005813953488372093	0.005813953488372093	0.011627906976744186	0.011627906976744186	0.029069767441860465	0.029069767441860465	0.03488372093023256	0.03488372093023256	0.040697674418604654	0.040697674418604654	0.046511627906976744	0.046511627906976744	0.05232558139534884	0.05232558139534884	0.06395348837209303	0.06395348837209303	0.0755813953488372	0.0755813953488372	0.0872093023255814	0.0872093023255814	0.09302325581395349	0.09302325581395349	0.12790697674418605	0.12790697674418605	0.1511627906976744	0.1511627906976744	0.1569767441860465	0.1569767441860465	0.18023255813953487	0.18023255813953487	0.18604651162790697	0.18604651162790697	0.19767441860465115	0.19767441860465115	0.22674418604651161	0.22674418604651161	0.23255813953488372	0.23255813953488372	0.2558139534883721	0.2558139534883721	0.3546511627906977	0.3546511627906977	0.4476744186046512	0.4476744186046512	0.5523255813953488
FAST	Sensitivity	0.0	0.019230769230769232	0.25	0.25	0.2692307692307692	0.2692307692307692	0.3076923076923077	0.3076923076923077	0.36538461538461536	0.36538461538461536	0.4807692307692308	0.4807692307692308	0.5384615384615384	0.5384615384615384	0.5576923076923077	0.5576923076923077	0.5961538461538461	0.5961538461538461	0.6346153846153846	0.6346153846153846	0.6730769230769231	0.6730769230769231	0.6923076923076923	0.6923076923076923	0.7115384615384616	0.7115384615384616	0.7692307692307693	0.7692307692307693	0.7884615384615384	0.7884615384615384	0.8076923076923077	0.8076923076923077	0.8269230769230769	0.8269230769230769	0.8461538461538461	0.8461538461538461	0.8653846153846154	0.8653846153846154	0.8846153846153846	0.8846153846153846	0.9230769230769231	0.9230769230769231	0.9423076923076923	0.9423076923076923	0.9615384615384616	0.9615384615384616	0.9807692307692307	0.9807692307692307
FAST	1 - Specificity	0.0	0.0	0.0	0.0036496350364963502	0.0036496350364963502	0.0072992700729927005	0.0072992700729927005	0.010948905109489052	0.010948905109489052	0.01824817518248175	0.01824817518248175	0.021897810218978103	0.021897810218978103	0.029197080291970802	0.029197080291970802	0.032846715328467155	0.032846715328467155	0.043795620437956206	0.043795620437956206	0.058394160583941604	0.058394160583941604	0.072992700729927	0.072992700729927	0.11678832116788321	0.11678832116788321	0.1386861313868613	0.1386861313868613	0.16058394160583941	0.16058394160583941	0.17883211678832117	0.17883211678832117	0.19708029197080293	0.19708029197080293	0.20802919708029197	0.20802919708029197	0.2116788321167883	0.2116788321167883	0.22992700729927007	0.22992700729927007	0.3102189781021898	0.3102189781021898	0.354014598540146	0.354014598540146	0.6423357664233577	0.6423357664233577	0.6642335766423357	0.6642335766423357	0.8175182481751825
UKB	Sensitivity	0.0	0.0125	0.0875	0.1125	225	0.25	0.2625	275	325	0.35	0.3875	0.3875	0.4	0.4	475	475	0.55	0.55	575	575	0.5875	0.5875	0.6	625	625	0.6375	0.6375	0.6875	0.6875	0.7	0.7	0.7375	0.7375	0.75	0.75	0.7625	0.7625	775	775	0.8	0.8	0.8125	0.8125	825	825	0.8375	0.8375	0.85
UKB	1 - Specificity	0.0	0.0	0.0	0.0	0.0	0.0	0.0	0.00411522633744856	0.00411522633744856	0.00411522633744856	0.00411522633744856	0.012345679012345678	0.012345679012345678	0.01646090534979424	0.01646090534979424	0.0205761316872428	0.0205761316872428	0.024691358024691357	0.024691358024691357	0.02880658436213992	0.02880658436213992	0.04526748971193416	0.04526748971193416	0.04526748971193416	0.053497942386831275	0.053497942386831275	0.06584362139917696	0.06584362139917696	0.06995884773662552	0.06995884773662552	0.08641975308641975	0.08641975308641975	0.102880658436214	0.102880658436214	0.1111111111111111	0.1111111111111111	0.13580246913580246	0.13580246913580246	0.16872427983539096	0.16872427983539096	0.18106995884773663	0.18106995884773663	0.26337448559670784	0.26337448559670784	0.2962962962962963	0.2962962962962963	0.3045267489711934	0.3045267489711934
[truncated: 38 more columns]

## Sheet: Figure5
Confidence	CLASS	Dataset
0.764	False Positive	FAST
0.814	False Positive	FAST
0.755	False Positive	FAST
0.786	False Positive	FAST
0.765	False Positive	FAST
0.724	False Positive	FAST
0.67	False Positive	FAST
0.659	False Positive	FAST
0.655	False Positive	FAST
0.647	False Positive	FAST
0.815	False Positive	FAST
0.797	False Positive	FAST
0.768	False Positive	FAST
0.696	False Positive	FAST
0.685	False Positive	FAST
0.677	False Positive	FAST
0.67	False Positive	FAST
0.663	False Positive	FAST
0.732	False Positive	FAST
0.698	False Positive	FAST
0.669	False Positive	FAST
0.659	False Positive	FAST
0.805	False Positive	FAST
0.802	False Positive	FAST
0.782	False Positive	FAST
0.657	False Positive	FAST
0.934	False Positive	FAST
0.86	False Positive	FAST
0.801	False Positive	FAST
0.794	False Positive	FAST
0.783	False Positive	FAST
0.78	False Positive	FAST
0.774	False Positive	FAST
0.772	False Positive	FAST
0.751	False Positive	FAST
0.737	False Positive	FAST
0.721	False Positive	FAST
0.72	False Positive	FAST
0.704	False Positive	FAST
0.693	False Positive	FAST
0.686	False Positive	FAST
0.686	False Positive	FAST
0.676	False Positive	FAST
0.672	False Positive	FAST
0.664	False Positive	FAST
0.662	False Positive	FAST
0.655	False Positive	FAST
0.653	False Positive	FAST
0.72	False Positive	UKB
0.7	False Positive	UKB
0.76	False Positive	UKB
0.71	False Positive	UKB
0.65	False Positive	UKB
0.82	False Positive	UKB
0.84	False Positive	UKB
0.92	False Positive	UKB
0.66	False Positive	UKB
0.84	False Positive	UKB
0.68	False Positive	UKB
0.77	False Positive	UKB
0.73	False Positive	UKB
0.74	False Positive	UKB
0.81	False Positive	UKB
0.77	False Positive	UKB
0.65	False Positive	UKB
0.76	False Positive	UKB
0.65	False Positive	UKB
0.73	False Positive	UKB
0.71	False Positive	UKB
0.68	False Positive	UKB
0.73	False Positive	UKB
0.67	False Positive	UKB
0.65	False Positive	UKB
0.66	False Positive	UKB
0.79	False Positive	UKB
0.74	False Positive	UKB
0.71	False Positive	UKB
0.69	False Positive	UKB
0.68	False Positive	UKB
0.74	False Positive	UKB
0.75	False Positive	UKB
0.71	False Positive	UKB
0.68	False Positive	UKB
0.78	False Positive	UKB
0.7	False Positive	UKB
0.94	False Positive	UKB
0.68	False Positive	UKB
0.87	False Positive	UKB
0.67	False Positive	UKB
0.78	False Positive	UKB
0.66	False Positive	UKB
0.74	False Positive	UKB
0.935	High-Grade Stenosis (>70%)	FAST
0.921	High-Grade Stenosis (>70%)	FAST
0.849	High-Grade Stenosis (>70%)	FAST
0.842	High-Grade Stenosis (>70%)	FAST
0.833	High-Grade Stenosis (>70%)	FAST
0.775	High-Grade Stenosis (>70%)	FAST
0.736	High-Grade Stenosis (>70%)	FAST
0.706	High-Grade Stenosis (>70%)	FAST
0.695	High-Grade Stenosis (>70%)	FAST
0.654	High-Grade Stenosis (>70%)	FAST
0.784	High-Grade Stenosis (>70%)	FAST
0.828	High-Grade Stenosis (>70%)	FAST
0.731	High-Grade Stenosis (>70%)	FAST
0.926	High-Grade Stenosis (>70%)	FAST
0.88	High-Grade Stenosis (>70%)	FAST
0.821	High-Grade Stenosis (>70%)	FAST
0.813	High-Grade Stenosis (>70%)	FAST
0.798	High-Grade Stenosis (>70%)	FAST
0.797	High-Grade Stenosis (>70%)	FAST
0.782	High-Grade Stenosis (>70%)	FAST
0.757	High-Grade Stenosis (>70%)	FAST
0.723	High-Grade Stenosis (>70%)	FAST
0.686	High-Grade Stenosis (>70%)	FAST
0.668	High-Grade Stenosis (>70%)	FAST
0.816	High-Grade Stenosis (>70%)	FAST
0.676	High-Grade Stenosis (>70%)	FAST
0.932	High-Grade Stenosis (>70%)	FAST
0.825	High-Grade Stenosis (>70%)	FAST
0.869	High-Grade Stenosis (>70%)	FAST
0.805	High-Grade Stenosis (>70%)	FAST
0.912	High-Grade Stenosis (>70%)	FAST
0.686	High-Grade Stenosis (>70%)	FAST
0.92	High-Grade Stenosis (>70%)	UKB
0.65	High-Grade Stenosis (>70%)	UKB
0.72	High-Grade Stenosis (>70%)	UKB
0.7	High-Grade Stenosis (>70%)	UKB
0.88	High-Grade Stenosis (>70%)	UKB
0.94	High-Grade Stenosis (>70%)	UKB
0.64	High-Grade Stenosis (>70%)	UKB
0.8	High-Grade Stenosis (>70%)	UKB
0.73	High-Grade Stenosis (>70%)	UKB
0.85	High-Grade Stenosis (>70%)	UKB
0.87	High-Grade Stenosis (>70%)	UKB
0.84	High-Grade Stenosis (>70%)	UKB
0.97	High-Grade Stenosis (>70%)	UKB
0.83	High-Grade Stenosis (>70%)	UKB
0.87	High-Grade Stenosis (>70%)	UKB
0.77	High-Grade Stenosis (>70%)	UKB
0.77	High-Grade Stenosis (>70%)	UKB
0.94	High-Grade Stenosis (>70%)	UKB
0.96	High-Grade Stenosis (>70%)	UKB
0.78	High-Grade Stenosis (>70%)	UKB
0.69	High-Grade Stenosis (>70%)	UKB
0.85	High-Grade Stenosis (>70%)	UKB
0.947	Vessel Occlusion	FAST
0.997	Vessel Occlusion	FAST
0.824	Vessel Occlusion	FAST
0.948	Vessel Occlusion	FAST
0.778	Vessel Occlusion	FAST
0.945	Vessel Occlusion	FAST
0.955	Vessel Occlusion	FAST
0.923	Vessel Occlusion	FAST
0.898	Vessel Occlusion	FAST
0.898	Vessel Occlusion	FAST
0.823	Vessel Occlusion	FAST
0.718	Vessel Occlusion	FAST
0.745	Vessel Occlusion	FAST
0.978	Vessel Occlusion	FAST
0.96	Vessel Occlusion	FAST
0.985	Vessel Occlusion	FAST
0.98	Vessel Occlusion	FAST
0.971	Vessel Occlusion	FAST
0.967	Vessel Occlusion	FAST
0.967	Vessel Occlusion	FAST
0.94	Vessel Occlusion	FAST
0.909	Vessel Occlusion	FAST
0.902	Vessel Occlusion	FAST
0.874	Vessel Occlusion	FAST
0.87	Vessel Occlusion	FAST
0.852	Vessel Occlusion	FAST
0.841	Vessel Occlusion	FAST
0.797	Vessel Occlusion	FAST
0.683	Vessel Occlusion	FAST
0.979	Vessel Occlusion	FAST
0.976	Vessel Occlusion	FAST
0.934	Vessel Occlusion	FAST
0.933	Vessel Occlusion	FAST
0.916	Vessel Occlusion	FAST
0.889	Vessel Occlusion	FAST
0.809	Vessel Occlusion	FAST
0.694	Vessel Occlusion	FAST
0.709	Vessel Occlusion	FAST
0.845	Vessel Occlusion	FAST
0.81	Vessel Occlusion	FAST
0.706	Vessel Occlusion	FAST
0.656	Vessel Occlusion	FAST
0.668	Vessel Occlusion	FAST
0.842	Vessel Occlusion	FAST
0.739	Vessel Occlusion	FAST
0.908	Vessel Occlusion	FAST
0.98	Vessel Occlusion	UKB
0.89	Vessel Occlusion	UKB
0.89	Vessel Occlusion	UKB
0.95	Vessel Occlusion	UKB
0.97	Vessel Occlusion	UKB
0.95	Vessel Occlusion	UKB
0.95	Vessel Occlusion	UKB
0.8	Vessel Occlusion	UKB
0.68	Vessel Occlusion	UKB
0.88	Vessel Occlusion	UKB
0.91	Vessel Occlusion	UKB
0.93	Vessel Occlusion	UKB
0.88	Vessel Occlusion	UKB
0.96	Vessel Occlusion	UKB
0.96	Vessel Occlusion	UKB
0.98	Vessel Occlusion	UKB
0.98	Vessel Occlusion	UKB
0.73	Vessel Occlusion	UKB
0.84	Vessel Occlusion	UKB
0.92	Vessel Occlusion	UKB
0.97	Vessel Occlusion	UKB
0.96	Vessel Occlusion	UKB
0.99	Vessel Occlusion	UKB
0.97	Vessel Occlusion	UKB
0.87	Vessel Occlusion	UKB
0.96	Vessel Occlusion	UKB
0.98	Vessel Occlusion	UKB
0.99	Vessel Occlusion	UKB
0.99	Vessel Occlusion	UKB
0.97	Vessel Occlusion	UKB
0.92	Vessel Occlusion	UKB
0.97	Vessel Occlusion	UKB
0.95	Vessel Occlusion	UKB
0.97	Vessel Occlusion	UKB
0.65	Vessel Occlusion	UKB
0.9	Vessel Occlusion	UKB
0.98	Vessel Occlusion	UKB
0.96	Vessel Occlusion	UKB
0.81	Vessel Occlusion	UKB
0.86	Vessel Occlusion	UKB
0.96	Vessel Occlusion	UKB
0.93	Vessel Occlusion	UKB
0.91	Vessel Occlusion	UKB
0.86	Vessel Occlusion	UKB
0.81	Vessel Occlusion	UKB
0.97	Vessel Occlusion	UKB
0.94	Vessel Occlusion	UKB
0.93	Vessel Occlusion	UKB
0.82	Vessel Occlusion	UKB
0.85	Vessel Occlusion	UKB
0.85	Vessel Occlusion	UKB
0.91	Vessel Occlusion	UKB
0.89	Vessel Occlusion	UKB
0.95	Vessel Occlusion	UKB
0.73	Vessel Occlusion	UKB
0.99	Vessel Occlusion	UKB
0.94	Vessel Occlusion	UKB
0.79	Vessel Occlusion	UKB
0.95	Vessel Occlusion	UKB
0.86	Vessel Occlusion	UKB
0.91	Vessel Occlusion	UKB
0.7	Vessel Occlusion	UKB
0.88	Vessel Occlusion	UKB
0.81	Vessel Occlusion	UKB
0.99	Vessel Occlusion	UKB
0.68	Vessel Occlusion	UKB
0.76	Vessel Occlusion	UKB
0.85	Vessel Occlusion	UKB
0.66	Vessel Occlusion	UKB

## Sheet: Sup Figure 2
	Confidence Threshold	F2 Score
0	0.10009765625	0.23199515836191245
1	0.10009765625	0.23199515836191245
2	0.10009765625	0.23199515836191245
3	0.10009765625	0.23199515836191245
4	0.10009765625	0.23199515836191245
5	0.10009765625	0.23199515836191245
6	0.10009765625	0.23199515836191245
7	0.10009765625	0.23199515836191245
8	0.10009765625	0.23199515836191245
9	0.10009765625	0.23199515836191245
10	0.10009765625	0.23199515836191245
11	0.10009765625	0.23199515836191245
12	0.10009765625	0.23199515836191245
13	0.10009765625	0.23199515836191245
14	0.10019531100988388	0.23265223548452357
15	0.10019531100988388	0.23265223548452357
16	0.10019531100988388	0.23265223548452357
17	0.10019531100988388	0.23265223548452357
18	0.10019531100988388	0.23265223548452357
19	0.10019531100988388	0.23265223548452357
20	0.10019531100988388	0.23265223548452357
21	0.10019531100988388	0.23265223548452357
22	0.10019531100988388	0.23265223548452357
23	0.10029296576976776	0.23307661126874746
24	0.10029296576976776	0.23307661126874746
25	0.10029296576976776	0.23307661126874746
26	0.10029296576976776	0.23307661126874746
27	0.10029296576976776	0.23307661126874746
28	0.10029296576976776	0.23307661126874746
29	0.10029296576976776	0.23307661126874746
30	0.10029296576976776	0.23307661126874746
31	0.10029296576976776	0.23307661126874746
32	0.10029296576976776	0.23307661126874746
33	0.10029296576976776	0.23307661126874746
34	0.10029296576976776	0.23307661126874746
35	0.10029296576976776	0.23307661126874746
36	0.10029296576976776	0.23307661126874746
37	0.10029296576976776	0.23307661126874746
38	0.10029296576976776	0.23307661126874746
39	0.10029296576976776	0.23307661126874746
40	0.10029296576976776	0.23307661126874746
41	0.10029296576976776	0.23307661126874746
42	0.10039062798023224	0.23397761953204474
43	0.10039062798023224	0.23397761953204474
44	0.10039062798023224	0.23397761953204474
45	0.10039062798023224	0.23397761953204474
46	0.10039062798023224	0.23397761953204474
47	0.10039062798023224	0.23397761953204474
48	0.10039062798023224	0.23397761953204474
49	0.10039062798023224	0.23397761953204474
50	0.10039062798023224	0.23397761953204474
51	0.10048828274011612	0.23440684875662451
52	0.10048828274011612	0.23440684875662451
53	0.10048828274011612	0.23440684875662451
54	0.10048828274011612	0.23440684875662451
55	0.10048828274011612	0.23440684875662451
56	0.10048828274011612	0.23440684875662451
57	0.10048828274011612	0.23440684875662451
58	0.10048828274011612	0.23440684875662451
59	0.10048828274011612	0.23440684875662451
60	0.10048828274011612	0.23440684875662451
61	0.10048828274011612	0.23440684875662451
62	0.1005859375	0.2349336057201226
63	0.1005859375	0.2349336057201226
64	0.1005859375	0.2349336057201226
65	0.1005859375	0.2349336057201226
66	0.1005859375	0.2349336057201226
67	0.1005859375	0.2349336057201226
68	0.1005859375	0.2349336057201226
69	0.1005859375	0.2349336057201226
70	0.1005859375	0.2349336057201226
71	0.1005859375	0.2349336057201226
72	0.1005859375	0.2349336057201226
73	0.1005859375	0.2349336057201226
74	0.1005859375	0.2349336057201226
75	0.1005859375	0.2349336057201226
76	0.1005859375	0.2349336057201226
77	0.10068359225988388	0.23565573770491804
78	0.10068359225988388	0.23565573770491804
79	0.10068359225988388	0.23565573770491804
80	0.10068359225988388	0.23565573770491804
81	0.10068359225988388	0.23565573770491804
82	0.10068359225988388	0.23565573770491804
83	0.10068359225988388	0.23565573770491804
84	0.10068359225988388	0.23565573770491804
85	0.10078124701976776	0.23604269293924468
86	0.10078124701976776	0.23604269293924468
87	0.10078124701976776	0.23604269293924468
88	0.10078124701976776	0.23604269293924468
89	0.10078124701976776	0.23604269293924468
90	0.10078124701976776	0.23604269293924468
91	0.10078124701976776	0.23604269293924468
92	0.10078124701976776	0.23604269293924468
93	0.10078124701976776	0.23604269293924468
94	0.10078124701976776	0.23604269293924468
95	0.10087890923023224	0.2365281777046483
96	0.10087890923023224	0.2365281777046483
97	0.10087890923023224	0.2365281777046483
98	0.10087890923023224	0.2365281777046483
99	0.10087890923023224	0.2365281777046483
100	0.10087890923023224	0.2365281777046483
101	0.10087890923023224	0.2365281777046483
102	0.10087890923023224	0.2365281777046483
103	0.10087890923023224	0.2365281777046483
104	0.10087890923023224	0.2365281777046483
105	0.10087890923023224	0.2365281777046483
106	0.10087890923023224	0.2365281777046483
107	0.10097656399011612	0.23711340206185566
108	0.10097656399011612	0.23711340206185566
109	0.10097656399011612	0.23711340206185566
110	0.10097656399011612	0.23711340206185566
111	0.10097656399011612	0.23711340206185566
112	0.10097656399011612	0.23711340206185566
113	0.10097656399011612	0.23711340206185566
114	0.10097656399011612	0.23711340206185566
115	0.10107421875	0.2375051631557208
116	0.10107421875	0.2375051631557208
117	0.10107421875	0.2375051631557208
118	0.10107421875	0.2375051631557208
119	0.10107421875	0.2375051631557208
120	0.10107421875	0.2375051631557208
121	0.10107421875	0.2375051631557208
122	0.10107421875	0.2375051631557208
123	0.10107421875	0.2375051631557208
124	0.10107421875	0.2375051631557208
125	0.10107421875	0.2375051631557208
126	0.10107421875	0.2375051631557208
127	0.10107421875	0.2375051631557208
128	0.10117187350988388	0.23814454338372332
129	0.10117187350988388	0.23814454338372332
130	0.10117187350988388	0.23814454338372332
131	0.10117187350988388	0.23814454338372332
132	0.10117187350988388	0.23814454338372332
133	0.10117187350988388	0.23814454338372332
134	0.10117187350988388	0.23814454338372332
135	0.10117187350988388	0.23814454338372332
136	0.10117187350988388	0.23814454338372332
137	0.10117187350988388	0.23814454338372332
138	0.10117187350988388	0.23814454338372332
139	0.10117187350988388	0.23814454338372332
140	0.10117187350988388	0.23814454338372332
141	0.10117187350988388	0.23814454338372332
142	0.10126952826976776	0.23883696780893038
143	0.10126952826976776	0.23883696780893038
144	0.10126952826976776	0.23883696780893038
145	0.10126952826976776	0.23883696780893038
146	0.10126952826976776	0.23883696780893038
147	0.10126952826976776	0.23883696780893038
148	0.10126952826976776	0.23883696780893038
149	0.10136719048023224	0.23918469217970045
150	0.10136719048023224	0.23918469217970045
151	0.10136719048023224	0.23918469217970045
152	0.10136719048023224	0.23918469217970045
153	0.10136719048023224	0.23918469217970045
154	0.10136719048023224	0.23918469217970045
155	0.10136719048023224	0.23918469217970045
156	0.10136719048023224	0.23918469217970045
157	0.10136719048023224	0.23918469217970045
158	0.10136719048023224	0.23918469217970045
159	0.10136719048023224	0.23918469217970045
160	0.10136719048023224	0.23918469217970045
161	0.10136719048023224	0.23918469217970045
162	0.10136719048023224	0.23918469217970045
163	0.10136719048023224	0.23918469217970045
164	0.10136719048023224	0.23918469217970045
165	0.10146484524011612	0.23998330550918195
166	0.10146484524011612	0.23998330550918195
167	0.10146484524011612	0.23998330550918195
168	0.10146484524011612	0.23998330550918195
169	0.10146484524011612	0.23998330550918195
170	0.10146484524011612	0.23998330550918195
171	0.10146484524011612	0.23998330550918195
172	0.10146484524011612	0.23998330550918195
173	0.10146484524011612	0.23998330550918195
174	0.10146484524011612	0.23998330550918195
175	0.10146484524011612	0.23998330550918195
176	0.10146484524011612	0.23998330550918195
177	0.10146484524011612	0.23998330550918195
178	0.10146484524011612	0.23998330550918195
179	0.10146484524011612	0.23998330550918195
180	0.1015625	0.24073686414067405
181	0.1015625	0.24073686414067405
182	0.1015625	0.24073686414067405
183	0.1015625	0.24073686414067405
184	0.1015625	0.24073686414067405
185	0.1015625	0.24073686414067405
186	0.1015625	0.24073686414067405
187	0.1015625	0.24073686414067405
188	0.1015625	0.24073686414067405
189	0.1015625	0.24073686414067405
190	0.1015625	0.24073686414067405
191	0.1015625	0.24073686414067405
192	0.1015625	0.24073686414067405
193	0.10166015475988388	0.2413937867338371
194	0.10166015475988388	0.2413937867338371
195	0.10166015475988388	0.2413937867338371
196	0.10166015475988388	0.2413937867338371
197	0.10166015475988388	0.2413937867338371
198	0.10175780951976776	0.24164740491699935
199	0.10175780951976776	0.24164740491699935
200	0.10175780951976776	0.24164740491699935
201	0.10175780951976776	0.24164740491699935
202	0.10175780951976776	0.24164740491699935
203	0.10175780951976776	0.24164740491699935
204	0.10175780951976776	0.24164740491699935
205	0.10175780951976776	0.24164740491699935
206	0.10175780951976776	0.24164740491699935
207	0.10175780951976776	0.24164740491699935
208	0.10175780951976776	0.24164740491699935
209	0.10175780951976776	0.24164740491699935
210	0.10175780951976776	0.24164740491699935
211	0.10175780951976776	0.24164740491699935
212	0.10185547173023224	0.24236037934668073
213	0.10185547173023224	0.24236037934668073
214	0.10185547173023224	0.24236037934668073
215	0.10185547173023224	0.24236037934668073
216	0.10185547173023224	0.24236037934668073
217	0.10185547173023224	0.24236037934668073
218	0.10185547173023224	0.24236037934668073
219	0.10185547173023224	0.24236037934668073
220	0.10185547173023224	0.24236037934668073
221	0.10185547173023224	0.24236037934668073
222	0.10195312649011612	0.24287222808870113
223	0.10195312649011612	0.24287222808870113
224	0.10195312649011612	0.24287222808870113
225	0.10195312649011612	0.24287222808870113
226	0.10195312649011612	0.24287222808870113
227	0.10195312649011612	0.24287222808870113
228	0.10195312649011612	0.24287222808870113
229	0.10195312649011612	0.24287222808870113
230	0.10195312649011612	0.24287222808870113
231	0.10195312649011612	0.24287222808870113
232	0.10195312649011612	0.24287222808870113
233	0.10195312649011612	0.24287222808870113
234	0.10195312649011612	0.24287222808870113
235	0.10195312649011612	0.24287222808870113
236	0.10205078125	0.24359245922474052
237	0.10205078125	0.24359245922474052
238	0.10205078125	0.24359245922474052
239	0.10205078125	0.24359245922474052
240	0.10205078125	0.24359245922474052
241	0.10205078125	0.24359245922474052
242	0.10205078125	0.24359245922474052
243	0.10205078125	0.24359245922474052
244	0.10205078125	0.24359245922474052
245	0.10205078125	0.24359245922474052
246	0.10205078125	0.24359245922474052
247	0.10214843600988388	0.2441613588110403
248	0.10214843600988388	0.2441613588110403
249	0.10214843600988388	0.2441613588110403
250	0.10214843600988388	0.2441613588110403
251	0.10214843600988388	0.2441613588110403
252	0.10214843600988388	0.2441613588110403
253	0.10214843600988388	0.2441613588110403
254	0.10214843600988388	0.2441613588110403
255	0.10214843600988388	0.2441613588110403
256	0.10224609076976776	0.2446288023824718
257	0.10224609076976776	0.2446288023824718
258	0.10224609076976776	0.2446288023824718
259	0.10224609076976776	0.2446288023824718
260	0.10224609076976776	0.2446288023824718
261	0.10224609076976776	0.2446288023824718
262	0.10234375298023224	0.24494142705005323
263	0.10234375298023224	0.24494142705005323
264	0.10244140774011612	0.24504581291284896
265	0.10244140774011612	0.24504581291284896
266	0.10244140774011612	0.24504581291284896
267	0.10244140774011612	0.24504581291284896
268	0.10244140774011612	0.24504581291284896
269	0.10244140774011612	0.24504581291284896
270	0.10244140774011612	0.24504581291284896
271	0.10244140774011612	0.24504581291284896
272	0.10244140774011612	0.24504581291284896
273	0.10244140774011612	0.24504581291284896
274	0.1025390625	0.24556907964979718
275	0.1025390625	0.24556907964979718
276	0.1025390625	0.24556907964979718
277	0.1025390625	0.24556907964979718
278	0.1025390625	0.24556907964979718
279	0.1025390625	0.24556907964979718
280	0.1025390625	0.24556907964979718
281	0.10263671725988388	0.24593669803250648
282	0.10263671725988388	0.24593669803250648
283	0.10263671725988388	0.24593669803250648
284	0.10263671725988388	0.24593669803250648
285	0.10263671725988388	0.24593669803250648
286	0.10263671725988388	0.24593669803250648
287	0.10273437201976776	0.2462526766595289
288	0.10273437201976776	0.2462526766595289
289	0.10273437201976776	0.2462526766595289
290	0.10273437201976776	0.2462526766595289
291	0.10273437201976776	0.2462526766595289
292	0.10273437201976776	0.2462526766595289
293	0.10273437201976776	0.2462526766595289
294	0.10273437201976776	0.2462526766595289
295	0.10273437201976776	0.2462526766595289
296	0.10273437201976776	0.2462526766595289
297	0.10283203423023224	0.24678111587982837
298	0.10283203423023224	0.24678111587982837
299	0.10283203423023224	0.24678111587982837
300	0.10283203423023224	0.24678111587982837
301	0.10283203423023224	0.24678111587982837
302	0.10283203423023224	0.24678111587982837
303	0.10283203423023224	0.24678111587982837
304	0.10283203423023224	0.24678111587982837
305	0.10283203423023224	0.24678111587982837
306	0.10292968899011612	0.24725865405289188
307	0.10292968899011612	0.24725865405289188
308	0.10292968899011612	0.24725865405289188
309	0.10292968899011612	0.24725865405289188
310	0.10292968899011612	0.24725865405289188
311	0.10292968899011612	0.24725865405289188
312	0.10292968899011612	0.24725865405289188
313	0.10292968899011612	0.24725865405289188
314	0.10292968899011612	0.24725865405289188
315	0.10292968899011612	0.24725865405289188
316	0.10292968899011612	0.24725865405289188
317	0.10292968899011612	0.24725865405289188
318	0.10292968899011612	0.24725865405289188
319	0.10292968899011612	0.24725865405289188
320	0.10292968899011612	0.24725865405289188
321	0.10292968899011612	0.24725865405289188
322	0.10302734375	0.24811218985976272
323	0.10302734375	0.24811218985976272
324	0.10302734375	0.24811218985976272
325	0.10302734375	0.24811218985976272
326	0.10302734375	0.24811218985976272
327	0.10302734375	0.24811218985976272
328	0.10302734375	0.24811218985976272
329	0.10302734375	0.24811218985976272
330	0.10312499850988388	0.2485411713853469
331	0.10312499850988388	0.2485411713853469
332	0.10312499850988388	0.2485411713853469
333	0.10312499850988388	0.2485411713853469
334	0.10312499850988388	0.2485411713853469
335	0.10312499850988388	0.2485411713853469
336	0.10312499850988388	0.2485411713853469
337	0.10322265326976776	0.24891774891774895
338	0.10322265326976776	0.24891774891774895
339	0.10322265326976776	0.24891774891774895
340	0.10322265326976776	0.24891774891774895
341	0.10322265326976776	0.24891774891774895
342	0.10322265326976776	0.24891774891774895
343	0.10322265326976776	0.24891774891774895
344	0.10332031548023224	0.24929546932581836
345	0.10332031548023224	0.24929546932581836
346	0.10332031548023224	0.24929546932581836
347	0.10332031548023224	0.24929546932581836
348	0.10332031548023224	0.24929546932581836
349	0.10332031548023224	0.24929546932581836
350	0.10332031548023224	0.24929546932581836
351	0.10332031548023224	0.24929546932581836
352	0.10332031548023224	0.24929546932581836
353	0.10332031548023224	0.24929546932581836
354	0.10332031548023224	0.24929546932581836
355	0.10332031548023224	0.24929546932581836
356	0.10341797024011612	0.24994566398609
357	0.10341797024011612	0.24994566398609
358	0.10341797024011612	0.24994566398609
359	0.10341797024011612	0.24994566398609
360	0.10341797024011612	0.24994566398609
361	0.10341797024011612	0.24994566398609
362	0.10341797024011612	0.24994566398609
363	0.10341797024011612	0.24994566398609
364	0.10341797024011612	0.24994566398609
365	0.10341797024011612	0.24994566398609
366	0.10341797024011612	0.24994566398609
367	0.10341797024011612	0.24994566398609
368	0.10341797024011612	0.24994566398609
369	0.103515625	0.2506538796861377
370	0.103515625	0.2506538796861377
371	0.103515625	0.2506538796861377
372	0.103515625	0.2506538796861377
373	0.103515625	0.2506538796861377
374	0.103515625	0.2506538796861377
375	0.103515625	0.2506538796861377
376	0.103515625	0.2506538796861377
377	0.103515625	0.2506538796861377
378	0.10361327975988388	0.2511465385455339
379	0.10361327975988388	0.2511465385455339
380	0.10361327975988388	0.2511465385455339
381	0.10361327975988388	0.2511465385455339
382	0.10361327975988388	0.2511465385455339
383	0.10361327975988388	0.2511465385455339
384	0.10361327975988388	0.2511465385455339
385	0.10361327975988388	0.2511465385455339
386	0.10371093451976776	0.2515860861955809
387	0.10371093451976776	0.2515860861955809
388	0.10371093451976776	0.2515860861955809
389	0.10371093451976776	0.2515860861955809
390	0.10371093451976776	0.2515860861955809
391	0.10371093451976776	0.2515860861955809
392	0.10371093451976776	0.2515860861955809
393	0.10371093451976776	0.2515860861955809
394	0.10371093451976776	0.2515860861955809
395	0.10380859673023224	0.25208241999123193
396	0.10380859673023224	0.25208241999123193
397	0.10380859673023224	0.25208241999123193
398	0.10380859673023224	0.25208241999123193
399	0.10380859673023224	0.25208241999123193
400	0.10380859673023224	0.25208241999123193
401	0.10380859673023224	0.25208241999123193
402	0.10380859673023224	0.25208241999123193
403	0.10380859673023224	0.25208241999123193
404	0.10390625149011612	0.25258071601142107
405	0.10390625149011612	0.25258071601142107
406	0.10390625149011612	0.25258071601142107
407	0.10390625149011612	0.25258071601142107
408	0.10390625149011612	0.25258071601142107
409	0.10390625149011612	0.25258071601142107
410	0.10390625149011612	0.25258071601142107
411	0.10390625149011612	0.25258071601142107
412	0.10390625149011612	0.25258071601142107
413	0.10390625149011612	0.25258071601142107
414	0.10390625149011612	0.25258071601142107
415	0.10400390625	0.2531924262439454
416	0.10400390625	0.2531924262439454
417	0.10400390625	0.2531924262439454
418	0.10400390625	0.2531924262439454
419	0.10400390625	0.2531924262439454
420	0.10410156100988388	0.25347145690985234
421	0.10410156100988388	0.25347145690985234
422	0.10410156100988388	0.25347145690985234
423	0.10410156100988388	0.25347145690985234
424	0.10410156100988388	0.25347145690985234
425	0.10410156100988388	0.25347145690985234
426	0.10410156100988388	0.25347145690985234
427	0.10410156100988388	0.25347145690985234
428	0.10410156100988388	0.25347145690985234
429	0.10410156100988388	0.25347145690985234
430	0.10410156100988388	0.25347145690985234
431	0.10410156100988388	0.25347145690985234
432	0.10410156100988388	0.25347145690985234
433	0.10410156100988388	0.25347145690985234
434	0.10419921576976776	0.2542560247623259
435	0.10419921576976776	0.2542560247623259
436	0.10419921576976776	0.2542560247623259
437	0.10419921576976776	0.2542560247623259
438	0.10419921576976776	0.2542560247623259
439	0.10419921576976776	0.2542560247623259
440	0.10419921576976776	0.2542560247623259
441	0.10429687798023224	0.25465013286093885
442	0.10429687798023224	0.25465013286093885
443	0.10429687798023224	0.25465013286093885
444	0.10429687798023224	0.25465013286093885
445	0.10429687798023224	0.25465013286093885
446	0.10429687798023224	0.25465013286093885
447	0.10429687798023224	0.25465013286093885
448	0.10429687798023224	0.25465013286093885
449	0.10429687798023224	0.25465013286093885
450	0.10439453274011612	0.2551586421122698
451	0.10439453274011612	0.2551586421122698
452	0.10439453274011612	0.2551586421122698
453	0.10439453274011612	0.2551586421122698
454	0.10439453274011612	0.2551586421122698
455	0.10439453274011612	0.2551586421122698
456	0.10439453274011612	0.2551586421122698
457	0.10439453274011612	0.2551586421122698
458	0.1044921875	0.25561235830184487
459	0.1044921875	0.25561235830184487
460	0.1044921875	0.25561235830184487
461	0.1044921875	0.25561235830184487
462	0.1044921875	0.25561235830184487
463	0.1044921875	0.25561235830184487
464	0.1044921875	0.25561235830184487
465	0.1044921875	0.25561235830184487
466	0.1044921875	0.25561235830184487
467	0.1044921875	0.25561235830184487
468	0.1044921875	0.25561235830184487
469	0.10458984225988388	0.25623885918003564
470	0.10458984225988388	0.25623885918003564
471	0.10458984225988388	0.25623885918003564
472	0.10458984225988388	0.25623885918003564
473	0.10458984225988388	0.25623885918003564
474	0.10458984225988388	0.25623885918003564
475	0.10458984225988388	0.25623885918003564
476	0.10468749701976776	0.2566391430484267
477	0.10468749701976776	0.2566391430484267
478	0.10468749701976776	0.2566391430484267
479	0.10468749701976776	0.2566391430484267
480	0.10468749701976776	0.2566391430484267
481	0.10468749701976776	0.2566391430484267
482	0.10468749701976776	0.2566391430484267
483	0.10468749701976776	0.2566391430484267
484	0.10468749701976776	0.2566391430484267
485	0.10468749701976776	0.2566391430484267
486	0.10478515923023224	0.257213151420264
487	0.10478515923023224	0.257213151420264
488	0.10478515923023224	0.257213151420264
489	0.10478515923023224	0.257213151420264
490	0.10478515923023224	0.257213151420264
491	0.10478515923023224	0.257213151420264
492	0.10478515923023224	0.257213151420264
493	0.10478515923023224	0.257213151420264
494	0.10478515923023224	0.257213151420264
495	0.10488281399011612	0.25773195876288657
496	0.10488281399011612	0.25773195876288657
497	0.10488281399011612	0.25773195876288657
498	0.10498046875	0.25790535994617625
499	0.10498046875	0.25790535994617625
500	0.10498046875	0.25790535994617625
501	0.10507812350988388	0.25807899461400363
502	0.10507812350988388	0.25807899461400363
503	0.10507812350988388	0.25807899461400363
504	0.10507812350988388	0.25807899461400363
505	0.10517577826976776	0.25831087151841864
506	0.10517577826976776	0.25831087151841864
507	0.10517577826976776	0.25831087151841864
508	0.10517577826976776	0.25831087151841864
509	0.10517577826976776	0.25831087151841864
510	0.10517577826976776	0.25831087151841864
511	0.10517577826976776	0.25831087151841864
512	0.10517577826976776	0.25831087151841864
513	0.10517577826976776	0.25831087151841864
514	0.10517577826976776	0.25831087151841864
515	0.10517577826976776	0.25831087151841864
516	0.10527344048023224	0.25895068678225625
517	0.10527344048023224	0.25895068678225625
518	0.10527344048023224	0.25895068678225625
519	0.10527344048023224	0.25895068678225625
520	0.10527344048023224	0.25895068678225625
521	0.10527344048023224	0.25895068678225625
522	0.10527344048023224	0.25895068678225625
523	0.10527344048023224	0.25895068678225625
524	0.10537109524011612	0.2594180013534852
525	0.10537109524011612	0.2594180013534852
526	0.10537109524011612	0.2594180013534852
527	0.10537109524011612	0.2594180013534852
528	0.10546875	0.25965229171370513
529	0.10546875	0.25965229171370513
530	0.10546875	0.25965229171370513
531	0.10546875	0.25965229171370513
532	0.10546875	0.25965229171370513
533	0.10546875	0.25965229171370513
534	0.10546875	0.25965229171370513
535	0.10546875	0.25965229171370513
536	0.10546875	0.25965229171370513
537	0.10546875	0.25965229171370513
538	0.10546875	0.25965229171370513
539	0.10556640475988388	0.2602987777274785
540	0.10556640475988388	0.2602987777274785
541	0.10556640475988388	0.2602987777274785
542	0.10556640475988388	0.2602987777274785
543	0.10556640475988388	0.2602987777274785
544	0.10566405951976776	0.2605937004305461
545	0.10566405951976776	0.2605937004305461
546	0.10566405951976776	0.2605937004305461
547	0.10566405951976776	0.2605937004305461
548	0.10566405951976776	0.2605937004305461
549	0.10566405951976776	0.2605937004305461
550	0.10566405951976776	0.2605937004305461
551	0.10566405951976776	0.2605937004305461
552	0.10566405951976776	0.2605937004305461
553	0.10566405951976776	0.2605937004305461
554	0.10566405951976776	0.2605937004305461
555	0.10566405951976776	0.2605937004305461
556	0.10566405951976776	0.2605937004305461
557	0.10566405951976776	0.2605937004305461
558	0.10566405951976776	0.2605937004305461
559	0.10566405951976776	0.2605937004305461
560	0.10576172173023224	0.2615419604275643
561	0.10576172173023224	0.2615419604275643
562	0.10576172173023224	0.2615419604275643
563	0.10576172173023224	0.2615419604275643
564	0.10576172173023224	0.2615419604275643
565	0.10576172173023224	0.2615419604275643
566	0.10585937649011612	0.26076064677749944
567	0.10585937649011612	0.26076064677749944
568	0.10585937649011612	0.26076064677749944
569	0.10585937649011612	0.26076064677749944
570	0.10585937649011612	0.26076064677749944
571	0.10585937649011612	0.26076064677749944
572	0.10585937649011612	0.26076064677749944
573	0.10585937649011612	0.26076064677749944
574	0.10585937649011612	0.26076064677749944
575	0.10595703125	0.26129621177544504
576	0.10595703125	0.26129621177544504
577	0.10595703125	0.26129621177544504
578	0.10595703125	0.26129621177544504
579	0.10595703125	0.26129621177544504
580	0.10595703125	0.26129621177544504
581	0.10595703125	0.26129621177544504
582	0.10595703125	0.26129621177544504
583	0.10595703125	0.26129621177544504
584	0.10595703125	0.26129621177544504
585	0.10595703125	0.26129621177544504
586	0.10605468600988388	0.26195378631892013
587	0.10605468600988388	0.26195378631892013
588	0.10605468600988388	0.26195378631892013
589	0.10605468600988388	0.26195378631892013
590	0.10605468600988388	0.26195378631892013
591	0.10605468600988388	0.26195378631892013
592	0.10605468600988388	0.26195378631892013
593	0.10605468600988388	0.26195378631892013
594	0.10615234076976776	0.26243410497364195
595	0.10615234076976776	0.26243410497364195
596	0.10615234076976776	0.26243410497364195
597	0.10615234076976776	0.26243410497364195
598	0.10615234076976776	0.26243410497364195
599	0.10615234076976776	0.26243410497364195
600	0.10615234076976776	0.26243410497364195
601	0.10615234076976776	0.26243410497364195
602	0.10615234076976776	0.26243410497364195
603	0.10615234076976776	0.26243410497364195
604	0.10625000298023224	0.26303698598667585
605	0.10625000298023224	0.26303698598667585
606	0.10625000298023224	0.26303698598667585
607	0.10625000298023224	0.26303698598667585
608	0.10625000298023224	0.26303698598667585
609	0.10625000298023224	0.26303698598667585
610	0.10625000298023224	0.26303698598667585
611	0.10634765774011612	0.2634606534744593
612	0.10634765774011612	0.2634606534744593
613	0.10634765774011612	0.2634606534744593
614	0.10634765774011612	0.2634606534744593
615	0.10634765774011612	0.2634606534744593
616	0.1064453125	0.2637641096521538
617	0.1064453125	0.2637641096521538
618	0.1064453125	0.2637641096521538
619	0.1064453125	0.2637641096521538
620	0.1064453125	0.2637641096521538
621	0.1064453125	0.2637641096521538
622	0.1064453125	0.2637641096521538
623	0.1064453125	0.2637641096521538
624	0.1064453125	0.2637641096521538
625	0.1064453125	0.2637641096521538
626	0.10654296725988388	0.2643731239898407
627	0.10654296725988388	0.2643731239898407
628	0.10654296725988388	0.2643731239898407
629	0.10654296725988388	0.2643731239898407
630	0.10654296725988388	0.2643731239898407
631	0.10664062201976776	0.26467868700878405
632	0.10664062201976776	0.26467868700878405
633	0.10664062201976776	0.26467868700878405
634	0.10664062201976776	0.26467868700878405
635	0.10664062201976776	0.26467868700878405
636	0.10664062201976776	0.26467868700878405
637	0.10664062201976776	0.26467868700878405
638	0.10664062201976776	0.26467868700878405
639	0.10664062201976776	0.26467868700878405
640	0.10673828423023224	0.26523048413249944
641	0.10673828423023224	0.26523048413249944
642	0.10673828423023224	0.26523048413249944
643	0.10673828423023224	0.26523048413249944
644	0.10673828423023224	0.26523048413249944
645	0.10673828423023224	0.26523048413249944
646	0.10673828423023224	0.26523048413249944
647	0.10673828423023224	0.26523048413249944
648	0.10683593899011612	0.26572290554653055
649	0.10683593899011612	0.26572290554653055
650	0.10683593899011612	0.26572290554653055
651	0.10683593899011612	0.26572290554653055
652	0.10683593899011612	0.26572290554653055
653	0.10683593899011612	0.26572290554653055
654	0.10683593899011612	0.26572290554653055
655	0.10683593899011612	0.26572290554653055
656	0.10683593899011612	0.26572290554653055
657	0.10683593899011612	0.26572290554653055
658	0.10683593899011612	0.26572290554653055
659	0.10683593899011612	0.26572290554653055
660	0.10683593899011612	0.26572290554653055
661	0.10683593899011612	0.26572290554653055
662	0.10683593899011612	0.26572290554653055
663	0.10693359375	0.26665114112715416
664	0.10693359375	0.26665114112715416
665	0.10693359375	0.26665114112715416
666	0.10693359375	0.26665114112715416
667	0.10693359375	0.26665114112715416
668	0.10693359375	0.26665114112715416
669	0.10693359375	0.26665114112715416
670	0.10693359375	0.26665114112715416
671	0.10703124850988388	0.26714885674288374
672	0.10703124850988388	0.26714885674288374
673	0.10703124850988388	0.26714885674288374
674	0.10703124850988388	0.26714885674288374
675	0.10703124850988388	0.26714885674288374
676	0.10703124850988388	0.26714885674288374
677	0.10703124850988388	0.26714885674288374
678	0.10703124850988388	0.26714885674288374
679	0.10712890326976776	0.26764843384759235
680	0.10712890326976776	0.26764843384759235
681	0.10712890326976776	0.26764843384759235
682	0.10712890326976776	0.26764843384759235
683	0.10712890326976776	0.26764843384759235
684	0.10712890326976776	0.26764843384759235
685	0.10712890326976776	0.26764843384759235
686	0.10712890326976776	0.26764843384759235
687	0.10722656548023224	0.2681498829039813
688	0.10722656548023224	0.2681498829039813
689	0.10722656548023224	0.2681498829039813
690	0.10722656548023224	0.2681498829039813
691	0.10722656548023224	0.2681498829039813
692	0.10722656548023224	0.2681498829039813
693	0.10722656548023224	0.2681498829039813
694	0.10722656548023224	0.2681498829039813
695	0.10722656548023224	0.2681498829039813
696	0.10722656548023224	0.2681498829039813
697	0.10722656548023224	0.2681498829039813
698	0.10722656548023224	0.2681498829039813
699	0.10722656548023224	0.2681498829039813
700	0.10732422024011612	0.26896875734085035
701	0.10732422024011612	0.26896875734085035
702	0.10732422024011612	0.26896875734085035
703	0.10732422024011612	0.26896875734085035
704	0.10732422024011612	0.26896875734085035
705	0.107421875	0.26928504233301975
706	0.107421875	0.26928504233301975
707	0.107421875	0.26928504233301975
708	0.107421875	0.26928504233301975
709	0.107421875	0.26928504233301975
710	0.107421875	0.26928504233301975
711	0.107421875	0.26928504233301975
712	0.107421875	0.26928504233301975
713	0.107421875	0.26928504233301975
714	0.107421875	0.26928504233301975
715	0.107421875	0.26928504233301975
716	0.107421875	0.26928504233301975
717	0.10751952975988388	0.27004716981132076
718	0.10751952975988388	0.27004716981132076
719	0.10751952975988388	0.27004716981132076
720	0.10751952975988388	0.27004716981132076
721	0.10751952975988388	0.27004716981132076
722	0.10751952975988388	0.27004716981132076
723	0.10751952975988388	0.27004716981132076
724	0.10761718451976776	0.27049373966454054
725	0.10761718451976776	0.27049373966454054
726	0.10761718451976776	0.27049373966454054
727	0.10761718451976776	0.27049373966454054
728	0.10761718451976776	0.27049373966454054
729	0.10761718451976776	0.27049373966454054
730	0.10761718451976776	0.27049373966454054
731	0.10761718451976776	0.27049373966454054
732	0.10771484673023224	0.2710059171597633
733	0.10771484673023224	0.2710059171597633
734	0.10771484673023224	0.2710059171597633
735	0.10771484673023224	0.2710059171597633
736	0.10771484673023224	0.2710059171597633
737	0.10781250149011612	0.27132701421800953
738	0.10781250149011612	0.27132701421800953
739	0.10781250149011612	0.27132701421800953
740	0.10781250149011612	0.27132701421800953
741	0.10781250149011612	0.27132701421800953
742	0.10781250149011612	0.27132701421800953
743	0.10781250149011612	0.27132701421800953
744	0.10781250149011612	0.27132701421800953
745	0.10791015625	0.27184235517568855
746	0.10791015625	0.27184235517568855
747	0.10791015625	0.27184235517568855
748	0.10791015625	0.27184235517568855
749	0.10791015625	0.27184235517568855
750	0.10791015625	0.27184235517568855
751	0.10791015625	0.27184235517568855
752	0.10791015625	0.27184235517568855
753	0.10791015625	0.27184235517568855
754	0.10800781100988388	0.27242445871996196
755	0.10800781100988388	0.27242445871996196
756	0.10800781100988388	0.27242445871996196
757	0.10800781100988388	0.27242445871996196
758	0.10800781100988388	0.27242445871996196
759	0.10800781100988388	0.27242445871996196
760	0.10800781100988388	0.27242445871996196
761	0.10800781100988388	0.27242445871996196
762	0.10800781100988388	0.27242445871996196
763	0.10800781100988388	0.27242445871996196
764	0.10810546576976776	0.2730741712377772
765	0.10810546576976776	0.2730741712377772
766	0.10810546576976776	0.2730741712377772
767	0.10810546576976776	0.2730741712377772
768	0.10810546576976776	0.2730741712377772
769	0.10810546576976776	0.2730741712377772
770	0.10810546576976776	0.2730741712377772
771	0.10820312798023224	0.27353081700907783
772	0.10820312798023224	0.27353081700907783
773	0.10820312798023224	0.27353081700907783
774	0.10820312798023224	0.27353081700907783
775	0.10820312798023224	0.27353081700907783
776	0.10820312798023224	0.27353081700907783
777	0.10830078274011612	0.2739234449760765
778	0.10830078274011612	0.2739234449760765
779	0.10830078274011612	0.2739234449760765
780	0.10830078274011612	0.2739234449760765
781	0.10830078274011612	0.2739234449760765
782	0.10830078274011612	0.2739234449760765
783	0.10830078274011612	0.2739234449760765
784	0.1083984375	0.27438293793433977
785	0.1083984375	0.27438293793433977
786	0.1083984375	0.27438293793433977
787	0.1083984375	0.27438293793433977
788	0.1083984375	0.27438293793433977
789	0.1083984375	0.27438293793433977
790	0.1083984375	0.27438293793433977
791	0.1083984375	0.27438293793433977
792	0.1083984375	0.27438293793433977
793	0.1083984375	0.27438293793433977
794	0.1083984375	0.27438293793433977
795	0.1083984375	0.27438293793433977
796	0.10849609225988388	0.2751742369622686
797	0.10849609225988388	0.2751742369622686
798	0.10849609225988388	0.2751742369622686
799	0.10849609225988388	0.2751742369622686
800	0.10849609225988388	0.2751742369622686
801	0.10859374701976776	0.2755052935514918
802	0.10859374701976776	0.2755052935514918
803	0.10859374701976776	0.2755052935514918
804	0.10859374701976776	0.2755052935514918
805	0.10859374701976776	0.2755052935514918
806	0.10859374701976776	0.2755052935514918
807	0.10869140923023224	0.27590361445783135
808	0.10869140923023224	0.27590361445783135
809	0.10869140923023224	0.27590361445783135
810	0.10869140923023224	0.27590361445783135
811	0.10869140923023224	0.27590361445783135
812	0.10869140923023224	0.27590361445783135
813	0.10869140923023224	0.27590361445783135
814	0.10869140923023224	0.27590361445783135
815	0.10869140923023224	0.27590361445783135
816	0.10869140923023224	0.27590361445783135
817	0.10869140923023224	0.27590361445783135
818	0.10869140923023224	0.27590361445783135
819	0.10869140923023224	0.27590361445783135
820	0.10869140923023224	0.27590361445783135
821	0.10878906399011612	0.27683752417794966
822	0.10878906399011612	0.27683752417794966
823	0.10878906399011612	0.27683752417794966
824	0.10888671875	0.27703847084442296
825	0.10888671875	0.27703847084442296
826	0.10888671875	0.27703847084442296
827	0.10888671875	0.27703847084442296
828	0.10888671875	0.27703847084442296
829	0.10898437350988388	0.277374031007752
830	0.10898437350988388	0.277374031007752
831	0.10898437350988388	0.277374031007752
832	0.10898437350988388	0.277374031007752
833	0.10898437350988388	0.277374031007752
834	0.10898437350988388	0.277374031007752
835	0.10908202826976776	0.27777777777777785
836	0.10908202826976776	0.27777777777777785
837	0.10908202826976776	0.27777777777777785
838	0.10908202826976776	0.27777777777777785
839	0.10908202826976776	0.27777777777777785
840	0.10908202826976776	0.27777777777777785
841	0.10908202826976776	0.27777777777777785
842	0.10917969048023224	0.2782503037667071
843	0.10917969048023224	0.2782503037667071
844	0.10917969048023224	0.2782503037667071
845	0.10917969048023224	0.2782503037667071
846	0.10917969048023224	0.2782503037667071
847	0.10917969048023224	0.2782503037667071
848	0.10917969048023224	0.2782503037667071
849	0.10917969048023224	0.2782503037667071
850	0.10927734524011612	0.27879230581933284
851	0.10927734524011612	0.27879230581933284
852	0.10927734524011612	0.27879230581933284
853	0.10927734524011612	0.27879230581933284
854	0.10927734524011612	0.27879230581933284
855	0.10927734524011612	0.27879230581933284
856	0.109375	0.2792001950743721
857	0.109375	0.2792001950743721
858	0.109375	0.2792001950743721
859	0.10947265475988388	0.2794045876037091
860	0.10947265475988388	0.2794045876037091
861	0.10947265475988388	0.2794045876037091
862	0.10947265475988388	0.2794045876037091
863	0.10947265475988388	0.2794045876037091
864	0.10947265475988388	0.2794045876037091
865	0.10947265475988388	0.2794045876037091
866	0.10957030951976776	0.2786604742116842
867	0.10957030951976776	0.2786604742116842
868	0.10957030951976776	0.2786604742116842
869	0.10957030951976776	0.2786604742116842
870	0.10957030951976776	0.2786604742116842
871	0.10957030951976776	0.2786604742116842
872	0.10966797173023224	0.2790697674418605
873	0.10966797173023224	0.2790697674418605
874	0.10966797173023224	0.2790697674418605
875	0.10966797173023224	0.2790697674418605
876	0.10966797173023224	0.2790697674418605
877	0.10966797173023224	0.2790697674418605
878	0.10966797173023224	0.2790697674418605
879	0.10976562649011612	0.2783227072094164
880	0.10976562649011612	0.2783227072094164
881	0.10976562649011612	0.2783227072094164
882	0.10976562649011612	0.2783227072094164
883	0.10976562649011612	0.2783227072094164
884	0.10976562649011612	0.2783227072094164
885	0.10976562649011612	0.2783227072094164
886	0.10976562649011612	0.2783227072094164
887	0.10986328125	0.2788697788697789
888	0.10986328125	0.2788697788697789
889	0.10986328125	0.2788697788697789
890	0.10986328125	0.2788697788697789
891	0.10986328125	0.2788697788697789
892	0.10986328125	0.2788697788697789
893	0.10986328125	0.2788697788697789
894	0.10996093600988388	0.2793502338173763
895	0.10996093600988388	0.2793502338173763
896	0.10996093600988388	0.2793502338173763
897	0.10996093600988388	0.2793502338173763
898	0.10996093600988388	0.2793502338173763
899	0.10996093600988388	0.2793502338173763
900	0.11005859076976776	0.27976337194971657
901	0.11005859076976776	0.27976337194971657
902	0.11005859076976776	0.27976337194971657
903	0.11005859076976776	0.27976337194971657
904	0.11005859076976776	0.27976337194971657
905	0.11005859076976776	0.27976337194971657
906	0.11015625298023224	0.28017773389286593
907	0.11015625298023224	0.28017773389286593
908	0.11015625298023224	0.28017773389286593
909	0.11015625298023224	0.28017773389286593
910	0.11015625298023224	0.28017773389286593
911	0.11015625298023224	0.28017773389286593
912	0.11015625298023224	0.28017773389286593
913	0.11015625298023224	0.28017773389286593
914	0.11015625298023224	0.28017773389286593
915	0.11015625298023224	0.28017773389286593
916	0.11015625298023224	0.28017773389286593
917	0.11025390774011612	0.2809405940594059
918	0.11025390774011612	0.2809405940594059
919	0.11025390774011612	0.2809405940594059
920	0.11025390774011612	0.2809405940594059
921	0.11025390774011612	0.2809405940594059
922	0.11025390774011612	0.2809405940594059
923	0.11025390774011612	0.2809405940594059
924	0.11025390774011612	0.2809405940594059
925	0.11025390774011612	0.2809405940594059
926	0.11025390774011612	0.2809405940594059
927	0.11025390774011612	0.2809405940594059
928	0.1103515625	0.28170761975676345
929	0.1103515625	0.28170761975676345
930	0.1103515625	0.28170761975676345
931	0.1103515625	0.28170761975676345
932	0.1103515625	0.28170761975676345
933	0.1103515625	0.28170761975676345
934	0.1103515625	0.28170761975676345
935	0.11044921725988388	0.28219791148682244
936	0.11044921725988388	0.28219791148682244
937	0.11044921725988388	0.28219791148682244
938	0.11044921725988388	0.28219791148682244
939	0.11044921725988388	0.28219791148682244
940	0.11044921725988388	0.28219791148682244
941	0.11044921725988388	0.28219791148682244
942	0.11054687201976776	0.28268991282689915
943	0.11054687201976776	0.28268991282689915
944	0.11054687201976776	0.28268991282689915
945	0.11054687201976776	0.28268991282689915
946	0.11054687201976776	0.28268991282689915
947	0.11064453423023224	0.2830423940149626
948	0.11064453423023224	0.2830423940149626
949	0.11064453423023224	0.2830423940149626
950	0.11064453423023224	0.2830423940149626
951	0.11064453423023224	0.2830423940149626
952	0.11074218899011612	0.2833957553058677
953	0.11074218899011612	0.2833957553058677
954	0.11074218899011612	0.2833957553058677
955	0.11074218899011612	0.2833957553058677
956	0.11074218899011612	0.2833957553058677
957	0.11074218899011612	0.2833957553058677
958	0.11074218899011612	0.2833957553058677
959	0.11074218899011612	0.2833957553058677
960	0.11083984375	0.2839629722291719
961	0.11083984375	0.2839629722291719
962	0.11093749850988388	0.28410513141426785
963	0.11093749850988388	0.28410513141426785
964	0.11093749850988388	0.28410513141426785
965	0.11093749850988388	0.28410513141426785
966	0.11093749850988388	0.28410513141426785
967	0.11103515326976776	0.2844611528822055
968	0.11103515326976776	0.2844611528822055
969	0.11103515326976776	0.2844611528822055
970	0.11103515326976776	0.2844611528822055
971	0.11103515326976776	0.2844611528822055
972	0.11103515326976776	0.2844611528822055
973	0.11113281548023224	0.2848895582329317
974	0.11113281548023224	0.2848895582329317
975	0.11113281548023224	0.2848895582329317
976	0.11113281548023224	0.2848895582329317
977	0.11113281548023224	0.2848895582329317
978	0.11113281548023224	0.2848895582329317
979	0.11113281548023224	0.2848895582329317
980	0.11113281548023224	0.2848895582329317
981	0.11113281548023224	0.2848895582329317
982	0.11113281548023224	0.2848895582329317
983	0.11113281548023224	0.2848895582329317
984	0.11113281548023224	0.2848895582329317
985	0.11113281548023224	0.2848895582329317
986	0.11123047024011612	0.28582221102996724
987	0.11123047024011612	0.28582221102996724
988	0.11123047024011612	0.28582221102996724
989	0.11123047024011612	0.28582221102996724
990	0.11123047024011612	0.28582221102996724
991	0.111328125	0.2861825516893596
992	0.111328125	0.2861825516893596
993	0.111328125	0.2861825516893596
994	0.111328125	0.2861825516893596
995	0.111328125	0.2861825516893596
996	0.111328125	0.2861825516893596
997	0.111328125	0.2861825516893596
998	0.111328125	0.2861825516893596
999	0.111328125	0.2861825516893596
1000	0.111328125	0.2861825516893596
1001	0.111328125	0.2861825516893596
1002	0.111328125	0.2861825516893596
1003	0.111328125	0.2861825516893596
1004	0.111328125	0.2861825516893596
1005	0.111328125	0.2861825516893596
1006	0.111328125	0.2861825516893596
1007	0.11142577975988388	0.2873417721518987
1008	0.11142577975988388	0.2873417721518987
1009	0.11142577975988388	0.2873417721518987
1010	0.11142577975988388	0.2873417721518987
1011	0.11142577975988388	0.2873417721518987
1012	0.11142577975988388	0.2873417721518987
1013	0.11142577975988388	0.2873417721518987
1014	0.11152343451976776	0.28785188942429624
1015	0.11152343451976776	0.28785188942429624
1016	0.11152343451976776	0.28785188942429624
1017	0.11152343451976776	0.28785188942429624
1018	0.11152343451976776	0.28785188942429624
1019	0.11152343451976776	0.28785188942429624
1020	0.11152343451976776	0.28785188942429624
1021	0.11152343451976776	0.28785188942429624
1022	0.11162109673023224	0.2884371029224905
1023	0.11162109673023224	0.2884371029224905
1024	0.11162109673023224	0.2884371029224905
1025	0.11162109673023224	0.2884371029224905
1026	0.11162109673023224	0.2884371029224905
1027	0.11162109673023224	0.2884371029224905
1028	0.11162109673023224	0.2884371029224905
1029	0.11162109673023224	0.2884371029224905
1030	0.11162109673023224	0.2884371029224905
1031	0.11171875149011612	0.2890983188996434
1032	0.11171875149011612	0.2890983188996434
1033	0.11171875149011612	0.2890983188996434
1034	0.11181640625	0.2893193984195768
1035	0.11181640625	0.2893193984195768
1036	0.11181640625	0.2893193984195768
1037	0.11181640625	0.2893193984195768
1038	0.11181640625	0.2893193984195768
1039	0.11181640625	0.2893193984195768
1040	0.11181640625	0.2893193984195768
1041	0.11181640625	0.2893193984195768
1042	0.11181640625	0.2893193984195768
1043	0.11191406100988388	0.2899846704138988
1044	0.11191406100988388	0.2899846704138988
1045	0.11191406100988388	0.2899846704138988
1046	0.11201171576976776	0.29020710815648176
1047	0.11201171576976776	0.29020710815648176
1048	0.11201171576976776	0.29020710815648176
1049	0.11210937798023224	0.2904298874104401
1050	0.11210937798023224	0.2904298874104401
1051	0.11210937798023224	0.2904298874104401
1052	0.11210937798023224	0.2904298874104401
1053	0.11210937798023224	0.2904298874104401
1054	0.11220703274011612	0.2908019472200871
1055	0.11220703274011612	0.2908019472200871
1056	0.11220703274011612	0.2908019472200871
1057	0.11220703274011612	0.2908019472200871
1058	0.1123046875	0.29110028212362143
1059	0.1123046875	0.29110028212362143
1060	0.1123046875	0.29110028212362143
1061	0.1123046875	0.29110028212362143
1062	0.11240234225988388	0.29139922978177146
1063	0.11240234225988388	0.29139922978177146
1064	0.11240234225988388	0.29139922978177146
1065	0.11240234225988388	0.29139922978177146
1066	0.11240234225988388	0.29139922978177146
1067	0.11240234225988388	0.29139922978177146
1068	0.11240234225988388	0.29139922978177146
1069	0.11240234225988388	0.29139922978177146
1070	0.11240234225988388	0.29139922978177146
1071	0.11240234225988388	0.29139922978177146
1072	0.11249999701976776	0.29214929214929214
1073	0.11249999701976776	0.29214929214929214
1074	0.11249999701976776	0.29214929214929214
1075	0.11249999701976776	0.29214929214929214
1076	0.11249999701976776	0.29214929214929214
1077	0.11249999701976776	0.29214929214929214
1078	0.11249999701976776	0.29214929214929214
1079	0.11249999701976776	0.29214929214929214
1080	0.11259765923023224	0.29275212793396954
1081	0.11259765923023224	0.29275212793396954
1082	0.11259765923023224	0.29275212793396954
1083	0.11259765923023224	0.29275212793396954
1084	0.11259765923023224	0.29275212793396954
1085	0.11259765923023224	0.29275212793396954
1086	0.11259765923023224	0.29275212793396954
1087	0.11259765923023224	0.29275212793396954
1088	0.11269531399011612	0.29335745670715946
1089	0.11269531399011612	0.29335745670715946
1090	0.11269531399011612	0.29335745670715946
1091	0.11279296875	0.29358510087946194
1092	0.11279296875	0.29358510087946194
1093	0.11279296875	0.29358510087946194
1094	0.11279296875	0.29358510087946194
1095	0.11279296875	0.29358510087946194
1096	0.11279296875	0.29358510087946194
1097	0.11279296875	0.29358510087946194
1098	0.11279296875	0.29358510087946194
1099	0.11279296875	0.29358510087946194
1100	0.11289062350988388	0.2942701581540057
1101	0.11289062350988388	0.2942701581540057
1102	0.11289062350988388	0.2942701581540057
1103	0.11289062350988388	0.2942701581540057
1104	0.11289062350988388	0.2942701581540057
1105	0.11298827826976776	0.2946521287642783
1106	0.11298827826976776	0.2946521287642783
1107	0.11298827826976776	0.2946521287642783
1108	0.11298827826976776	0.2946521287642783
1109	0.11298827826976776	0.2946521287642783
1110	0.11298827826976776	0.2946521287642783
1111	0.11298827826976776	0.2946521287642783
1112	0.11298827826976776	0.2946521287642783
1113	0.11298827826976776	0.2946521287642783
1114	0.11298827826976776	0.2946521287642783
1115	0.11298827826976776	0.2946521287642783
1116	0.11298827826976776	0.2946521287642783
1117	0.11308594048023224	0.2955729166666667
1118	0.11308594048023224	0.2955729166666667
1119	0.11308594048023224	0.2955729166666667
1120	0.11308594048023224	0.2955729166666667
1121	0.11308594048023224	0.2955729166666667
1122	0.11308594048023224	0.2955729166666667
1123	0.11308594048023224	0.2955729166666667
1124	0.11308594048023224	0.2955729166666667
1125	0.11318359524011612	0.29618997912317324
1126	0.11318359524011612	0.29618997912317324
1127	0.11318359524011612	0.29618997912317324
1128	0.11328125	0.2964220423086968
1129	0.11328125	0.2964220423086968
1130	0.11328125	0.2964220423086968
1131	0.11328125	0.2964220423086968
1132	0.11328125	0.2964220423086968
1133	0.11328125	0.2964220423086968
1134	0.11337890475988388	0.2968872613131049
1135	0.11337890475988388	0.2968872613131049
1136	0.11337890475988388	0.2968872613131049
1137	0.11337890475988388	0.2968872613131049
1138	0.11337890475988388	0.2968872613131049
1139	0.11337890475988388	0.2968872613131049
1140	0.11337890475988388	0.2968872613131049
1141	0.11337890475988388	0.2968872613131049
1142	0.11337890475988388	0.2968872613131049
1143	0.11347655951976776	0.29758783429470376
1144	0.11347655951976776	0.29758783429470376
1145	0.11347655951976776	0.29758783429470376
1146	0.11347655951976776	0.29758783429470376
1147	0.11347655951976776	0.29758783429470376
1148	0.11347655951976776	0.29758783429470376
1149	0.11357422173023224	0.2980567226890756
1150	0.11357422173023224	0.2980567226890756
1151	0.11357422173023224	0.2980567226890756
1152	0.11357422173023224	0.2980567226890756
1153	0.11357422173023224	0.2980567226890756
1154	0.11357422173023224	0.2980567226890756
1155	0.11367187649011612	0.29852709100473435
1156	0.11367187649011612	0.29852709100473435
1157	0.11376953125	0.2986842105263158
1158	0.11376953125	0.2986842105263158
1159	0.11376953125	0.2986842105263158
1160	0.11386718600988388	0.2989202001580195
1161	0.11386718600988388	0.2989202001580195
1162	0.11386718600988388	0.2989202001580195
1163	0.11386718600988388	0.2989202001580195
1164	0.11386718600988388	0.2989202001580195
1165	0.11386718600988388	0.2989202001580195
1166	0.11396484076976776	0.2993932999208652
1167	0.11396484076976776	0.2993932999208652
1168	0.11396484076976776	0.2993932999208652
1169	0.11396484076976776	0.2993932999208652
1170	0.11406250298023224	0.2997095326115659
1171	0.11406250298023224	0.2997095326115659
1172	0.11406250298023224	0.2997095326115659
1173	0.11416015774011612	0.2999471458773784
1174	0.11416015774011612	0.2999471458773784
1175	0.11416015774011612	0.2999471458773784
1176	0.11416015774011612	0.2999471458773784
1177	0.11416015774011612	0.2999471458773784
1178	0.1142578125	0.3003440063508865
1179	0.1142578125	0.3003440063508865
1180	0.1142578125	0.3003440063508865
1181	0.1142578125	0.3003440063508865
1182	0.11435546725988388	0.30066225165562915
1183	0.11435546725988388	0.30066225165562915
1184	0.11435546725988388	0.30066225165562915
1185	0.11435546725988388	0.30066225165562915
1186	0.11435546725988388	0.30066225165562915
1187	0.11435546725988388	0.30066225165562915
1188	0.11445312201976776	0.3011408861767047
1189	0.11445312201976776	0.3011408861767047
1190	0.11445312201976776	0.3011408861767047
1191	0.11445312201976776	0.3011408861767047
1192	0.11455078423023224	0.3014608233731739
1193	0.11455078423023224	0.3014608233731739
1194	0.11455078423023224	0.3014608233731739
1195	0.11455078423023224	0.3014608233731739
1196	0.11455078423023224	0.3014608233731739
1197	0.11455078423023224	0.3014608233731739
1198	0.11455078423023224	0.3014608233731739
1199	0.11455078423023224	0.3014608233731739
1200	0.11455078423023224	0.3014608233731739
1201	0.11464843899011612	0.30218317358892444
1202	0.11464843899011612	0.30218317358892444
1203	0.11464843899011612	0.30218317358892444
1204	0.11464843899011612	0.30218317358892444
1205	0.11474609375	0.3025053304904051
1206	0.11474609375	0.3025053304904051
1207	0.11474609375	0.3025053304904051
1208	0.11474609375	0.3025053304904051
1209	0.11474609375	0.3025053304904051
1210	0.11474609375	0.3025053304904051
1211	0.11484374850988388	0.302989855846236
1212	0.11484374850988388	0.302989855846236
1213	0.11484374850988388	0.302989855846236
1214	0.11484374850988388	0.302989855846236
1215	0.11484374850988388	0.302989855846236
1216	0.11494140326976776	0.30339481422079656
1217	0.11494140326976776	0.30339481422079656
1218	0.11494140326976776	0.30339481422079656
1219	0.11494140326976776	0.30339481422079656
1220	0.11494140326976776	0.30339481422079656
1221	0.11503906548023224	0.30380085653104927
1222	0.11503906548023224	0.30380085653104927
1223	0.11503906548023224	0.30380085653104927
1224	0.11503906548023224	0.30380085653104927
1225	0.11513672024011612	0.30412647374062163
1226	0.11513672024011612	0.30412647374062163
1227	0.11513672024011612	0.30412647374062163
1228	0.11513672024011612	0.30412647374062163
1229	0.11513672024011612	0.30412647374062163
1230	0.11513672024011612	0.30412647374062163
1231	0.11513672024011612	0.30412647374062163
1232	0.11513672024011612	0.30412647374062163
1233	0.11513672024011612	0.30412647374062163
1234	0.115234375	0.30486167069567555
1235	0.115234375	0.30486167069567555
1236	0.115234375	0.30486167069567555
1237	0.115234375	0.30486167069567555
1238	0.115234375	0.30486167069567555
1239	0.11533202975988388	0.3052716514254976
1240	0.11533202975988388	0.3052716514254976
1241	0.11533202975988388	0.3052716514254976
1242	0.11533202975988388	0.3052716514254976
1243	0.11533202975988388	0.3052716514254976
1244	0.11533202975988388	0.3052716514254976
1245	0.11533202975988388	0.3052716514254976
1246	0.11533202975988388	0.3052716514254976
1247	0.11533202975988388	0.3052716514254976
1248	0.11533202975988388	0.3052716514254976
1249	0.11542968451976776	0.30609492988133763
1250	0.11542968451976776	0.30609492988133763
1251	0.11542968451976776	0.30609492988133763
1252	0.11542968451976776	0.30609492988133763
1253	0.11542968451976776	0.30609492988133763
1254	0.11542968451976776	0.30609492988133763
1255	0.11542968451976776	0.30609492988133763
1256	0.11552734673023224	0.30667387192650636
1257	0.11552734673023224	0.30667387192650636
1258	0.11552734673023224	0.30667387192650636
1259	0.11552734673023224	0.30667387192650636
1260	0.11552734673023224	0.30667387192650636
1261	0.11552734673023224	0.30667387192650636
1262	0.11562500149011612	0.3071718538565629
1263	0.11562500149011612	0.3071718538565629
1264	0.11562500149011612	0.3071718538565629
1265	0.11562500149011612	0.3071718538565629
1266	0.11562500149011612	0.3071718538565629
1267	0.11562500149011612	0.3071718538565629
1268	0.11572265625	0.3076714556790458
1269	0.11572265625	0.3076714556790458
1270	0.11572265625	0.3076714556790458
1271	0.11572265625	0.3076714556790458
1272	0.11572265625	0.3076714556790458
1273	0.11572265625	0.3076714556790458
1274	0.11572265625	0.3076714556790458
1275	0.11572265625	0.3076714556790458
1276	0.11572265625	0.3076714556790458
1277	0.11582031100988388	0.30842391304347827
1278	0.11591796576976776	0.30850774667029085
1279	0.11591796576976776	0.30850774667029085
1280	0.11591796576976776	0.30850774667029085
1281	0.11591796576976776	0.30850774667029085
1282	0.11601562798023224	0.308843537414966
1283	0.11601562798023224	0.308843537414966
1284	0.11601562798023224	0.308843537414966
1285	0.11601562798023224	0.308843537414966
1286	0.11601562798023224	0.308843537414966
1287	0.11611328274011612	0.3092643051771117
1288	0.11611328274011612	0.3092643051771117
1289	0.11611328274011612	0.3092643051771117
1290	0.11611328274011612	0.3092643051771117
1291	0.11611328274011612	0.3092643051771117
1292	0.1162109375	0.30968622100954984
1293	0.1162109375	0.30968622100954984
1294	0.1162109375	0.30968622100954984
1295	0.1162109375	0.30968622100954984
1296	0.1162109375	0.30968622100954984
1297	0.11630859225988388	0.3101092896174863
1298	0.11630859225988388	0.3101092896174863
1299	0.11630859225988388	0.3101092896174863
1300	0.11630859225988388	0.3101092896174863
1301	0.11630859225988388	0.3101092896174863
1302	0.11630859225988388	0.3101092896174863
1303	0.11630859225988388	0.3101092896174863
1304	0.11630859225988388	0.3101092896174863
1305	0.11630859225988388	0.3101092896174863
1306	0.11630859225988388	0.3101092896174863
1307	0.11630859225988388	0.3101092896174863
1308	0.11630859225988388	0.3101092896174863
1309	0.11640624701976776	0.3111293859649123
1310	0.11640624701976776	0.3111293859649123
1311	0.11640624701976776	0.3111293859649123
1312	0.11640624701976776	0.3111293859649123
1313	0.11650390923023224	0.3114709110867179
1314	0.11650390923023224	0.3114709110867179
1315	0.11650390923023224	0.3114709110867179
1316	0.11650390923023224	0.3114709110867179
1317	0.11650390923023224	0.3114709110867179
1318	0.11650390923023224	0.3114709110867179
1319	0.11650390923023224	0.3114709110867179
1320	0.11650390923023224	0.3114709110867179
1321	0.11660156399011612	0.31215621562156215
1322	0.11660156399011612	0.31215621562156215
1323	0.11660156399011612	0.31215621562156215
1324	0.11660156399011612	0.31215621562156215
1325	0.11660156399011612	0.31215621562156215
1326	0.11669921875	0.3125860644450565
1327	0.11669921875	0.3125860644450565
1328	0.11669921875	0.3125860644450565
1329	0.11679687350988388	0.31284454244762955
1330	0.11679687350988388	0.31284454244762955
1331	0.11679687350988388	0.31284454244762955
1332	0.11679687350988388	0.31284454244762955
1333	0.11679687350988388	0.31284454244762955
1334	0.11679687350988388	0.31284454244762955
1335	0.11679687350988388	0.31284454244762955
1336	0.11679687350988388	0.31284454244762955
1337	0.11679687350988388	0.31284454244762955
1338	0.11689452826976776	0.31362254766510084
1339	0.11689452826976776	0.31362254766510084
1340	0.11689452826976776	0.31362254766510084
1341	0.11689452826976776	0.31362254766510084
1342	0.11689452826976776	0.31362254766510084
1343	0.11699219048023224	0.3140564471499724
1344	0.11699219048023224	0.3140564471499724
1345	0.11699219048023224	0.3140564471499724
1346	0.11699219048023224	0.3140564471499724
1347	0.11699219048023224	0.3140564471499724
1348	0.11699219048023224	0.3140564471499724
1349	0.11699219048023224	0.3140564471499724
1350	0.11699219048023224	0.3140564471499724
1351	0.11699219048023224	0.3140564471499724
1352	0.11699219048023224	0.3140564471499724
1353	0.11699219048023224	0.3140564471499724
1354	0.11699219048023224	0.3140564471499724
1355	0.11699219048023224	0.3140564471499724
1356	0.11708984524011612	0.31519022493751736
1357	0.11708984524011612	0.31519022493751736
1358	0.11708984524011612	0.31519022493751736
1359	0.1171875	0.31545302946081155
1360	0.1171875	0.31545302946081155
1361	0.11728515475988388	0.31562847608453837
1362	0.11728515475988388	0.31562847608453837
1363	0.11728515475988388	0.31562847608453837
1364	0.11728515475988388	0.31562847608453837
1365	0.11728515475988388	0.31562847608453837
1366	0.11738280951976776	0.316067947646895
1367	0.11738280951976776	0.316067947646895
1368	0.11738280951976776	0.316067947646895
1369	0.11738280951976776	0.316067947646895
1370	0.11738280951976776	0.316067947646895
1371	0.11738280951976776	0.316067947646895
1372	0.11738280951976776	0.316067947646895
1373	0.11738280951976776	0.316067947646895
1374	0.11738280951976776	0.316067947646895
1375	0.11748047173023224	0.31686208821887213
1376	0.11748047173023224	0.31686208821887213
1377	0.11748047173023224	0.31686208821887213
1378	0.11748047173023224	0.31686208821887213
1379	0.11757812649011612	0.31721632196757965
1380	0.11757812649011612	0.31721632196757965
1381	0.11757812649011612	0.31721632196757965
1382	0.11757812649011612	0.31721632196757965
1383	0.11757812649011612	0.31721632196757965
1384	0.11757812649011612	0.31721632196757965
1385	0.11757812649011612	0.31721632196757965
1386	0.11757812649011612	0.31721632196757965
1387	0.11767578125	0.3179271708683473
1388	0.11767578125	0.3179271708683473
1389	0.11767578125	0.3179271708683473
1390	0.11767578125	0.3179271708683473
1391	0.11777343600988388	0.31828379136287155
1392	0.11777343600988388	0.31828379136287155
1393	0.11777343600988388	0.31828379136287155
1394	0.11777343600988388	0.31828379136287155
1395	0.11777343600988388	0.31828379136287155
1396	0.11777343600988388	0.31828379136287155
1397	0.11777343600988388	0.31828379136287155
1398	0.11777343600988388	0.31828379136287155
1399	0.11777343600988388	0.31828379136287155
1400	0.11787109076976776	0.31908912004498174
1401	0.11787109076976776	0.31908912004498174
1402	0.11787109076976776	0.31908912004498174
1403	0.11796875298023224	0.319358469330332
1404	0.11796875298023224	0.319358469330332
1405	0.11796875298023224	0.319358469330332
1406	0.11796875298023224	0.319358469330332
1407	0.11796875298023224	0.319358469330332
1408	0.11806640774011612	0.31980839673147365
1409	0.11806640774011612	0.31980839673147365
1410	0.1181640625	0.3199887228643924
1411	0.1181640625	0.3199887228643924
1412	0.1181640625	0.3199887228643924
1413	0.1181640625	0.3199887228643924
1414	0.1181640625	0.3199887228643924
1415	0.1181640625	0.3199887228643924
1416	0.11826171725988388	0.3205309234679469
1417	0.11826171725988388	0.3205309234679469
1418	0.11826171725988388	0.3205309234679469
1419	0.11826171725988388	0.3205309234679469
1420	0.11826171725988388	0.3205309234679469
1421	0.11826171725988388	0.3205309234679469
1422	0.11826171725988388	0.3205309234679469
1423	0.11826171725988388	0.3205309234679469
1424	0.11826171725988388	0.3205309234679469
1425	0.11826171725988388	0.3205309234679469
1426	0.11835937201976776	0.32143868592466723
1427	0.11835937201976776	0.32143868592466723
1428	0.11835937201976776	0.32143868592466723
1429	0.11835937201976776	0.32143868592466723
1430	0.11845703423023224	0.3218032322086759
1431	0.11845703423023224	0.3218032322086759
1432	0.11855468899011612	0.3219858156028369
1433	0.11855468899011612	0.3219858156028369
1434	0.11855468899011612	0.3219858156028369
1435	0.11865234375	0.3222600795002839
1436	0.11865234375	0.3222600795002839
1437	0.11865234375	0.3222600795002839
1438	0.11874999850988388	0.3225348110258596
1439	0.11874999850988388	0.3225348110258596
1440	0.11874999850988388	0.3225348110258596
1441	0.11874999850988388	0.3225348110258596
1442	0.11874999850988388	0.3225348110258596
1443	0.11874999850988388	0.3225348110258596
1444	0.11874999850988388	0.3225348110258596
1445	0.11884765326976776	0.32175398633257407
1446	0.11884765326976776	0.32175398633257407
1447	0.11894531548023224	0.32193732193732194
1448	0.11894531548023224	0.32193732193732194
1449	0.11894531548023224	0.32193732193732194
1450	0.11894531548023224	0.32193732193732194
1451	0.11894531548023224	0.32193732193732194
1452	0.11894531548023224	0.32193732193732194
1453	0.11894531548023224	0.32193732193732194
1454	0.11904297024011612	0.32258064516129037
1455	0.11904297024011612	0.32258064516129037
1456	0.11904297024011612	0.32258064516129037
1457	0.119140625	0.32285714285714284
1458	0.119140625	0.32285714285714284
1459	0.119140625	0.32285714285714284
1460	0.119140625	0.32285714285714284
1461	0.119140625	0.32285714285714284
1462	0.11923827975988388	0.32331902718168815
1463	0.11923827975988388	0.32331902718168815
1464	0.11923827975988388	0.32331902718168815
1465	0.11923827975988388	0.32331902718168815
1466	0.11923827975988388	0.32331902718168815
1467	0.11923827975988388	0.32331902718168815
1468	0.11923827975988388	0.32331902718168815
1469	0.11923827975988388	0.32331902718168815
1470	0.11933593451976776	0.3240607972469171
1471	0.11933593451976776	0.3240607972469171
1472	0.11943359673023224	0.3242467718794835
1473	0.11943359673023224	0.3242467718794835
1474	0.11943359673023224	0.3242467718794835
1475	0.11943359673023224	0.3242467718794835
1476	0.11953125149011612	0.3246193622522264
1477	0.11962890625	0.32471264367816094
1478	0.11962890625	0.32471264367816094
1479	0.11962890625	0.32471264367816094
1480	0.11962890625	0.32471264367816094
1481	0.11972656100988388	0.32508630609896433
1482	0.11972656100988388	0.32508630609896433
1483	0.11972656100988388	0.32508630609896433
1484	0.11982421576976776	0.3253671177656205
1485	0.11982421576976776	0.3253671177656205
1486	0.11982421576976776	0.3253671177656205
1487	0.11982421576976776	0.3253671177656205
1488	0.11982421576976776	0.3253671177656205
1489	0.11982421576976776	0.3253671177656205
1490	0.11982421576976776	0.3253671177656205
1491	0.11982421576976776	0.3253671177656205
1492	0.11982421576976776	0.3253671177656205
1493	0.11992187798023224	0.32621247113163976
1494	0.11992187798023224	0.32621247113163976
1495	0.11992187798023224	0.32621247113163976
1496	0.12001953274011612	0.32505056342097655
1497	0.12001953274011612	0.32505056342097655
1498	0.1201171875	0.3252385082393755
1499	0.1201171875	0.3252385082393755
1500	0.1201171875	0.3252385082393755
1501	0.1201171875	0.3252385082393755
1502	0.1201171875	0.3252385082393755
1503	0.12021484225988388	0.3257093225246092
1504	0.12021484225988388	0.3257093225246092
1505	0.12021484225988388	0.3257093225246092
1506	0.12021484225988388	0.3257093225246092
1507	0.12021484225988388	0.3257093225246092
1508	0.12031249701976776	0.32618150188460426
1509	0.12031249701976776	0.32618150188460426
1510	0.12031249701976776	0.32618150188460426
1511	0.12031249701976776	0.32618150188460426
1512	0.12031249701976776	0.32618150188460426
1513	0.12031249701976776	0.32618150188460426
1514	0.12031249701976776	0.32618150188460426
1515	0.12031249701976776	0.32618150188460426
1516	0.12041015923023224	0.32693984306887536
1517	0.12041015923023224	0.32693984306887536
1518	0.12041015923023224	0.32693984306887536
1519	0.12041015923023224	0.32693984306887536
1520	0.12041015923023224	0.32693984306887536
1521	0.12041015923023224	0.32693984306887536
1522	0.12041015923023224	0.32693984306887536
1523	0.12041015923023224	0.32693984306887536
1524	0.12041015923023224	0.32693984306887536
1525	0.12050781399011612	0.32779720279720276
1526	0.12050781399011612	0.32779720279720276
1527	0.12050781399011612	0.32779720279720276
1528	0.12060546875	0.32808398950131235
1529	0.12060546875	0.32808398950131235
1530	0.12060546875	0.32808398950131235
1531	0.12060546875	0.32808398950131235
1532	0.12070312350988388	0.3284671532846715
1533	0.12070312350988388	0.3284671532846715
1534	0.12080077826976776	0.3286590709903594
1535	0.12080077826976776	0.3286590709903594
1536	0.12080077826976776	0.3286590709903594
1537	0.12089844048023224	0.32894736842105265
1538	0.12089844048023224	0.32894736842105265
1539	0.12089844048023224	0.32894736842105265
1540	0.12089844048023224	0.32894736842105265
1541	0.12089844048023224	0.32894736842105265
1542	0.12089844048023224	0.32894736842105265
1543	0.12099609524011612	0.3280609256004687
1544	0.12099609524011612	0.3280609256004687
1545	0.12099609524011612	0.3280609256004687
1546	0.12099609524011612	0.3280609256004687
1547	0.12099609524011612	0.3280609256004687
1548	0.12099609524011612	0.3280609256004687
1549	0.12099609524011612	0.3280609256004687
1550	0.12109375	0.3287349574405635
1551	0.12119140475988388	0.3288314738696418
1552	0.12119140475988388	0.3288314738696418
1553	0.12119140475988388	0.3288314738696418
1554	0.12119140475988388	0.3288314738696418
1555	0.12119140475988388	0.3288314738696418
1556	0.12119140475988388	0.3288314738696418
1557	0.12128905951976776	0.3294117647058824
1558	0.12128905951976776	0.3294117647058824
1559	0.12128905951976776	0.3294117647058824
1560	0.12128905951976776	0.3294117647058824
1561	0.12128905951976776	0.3294117647058824
1562	0.12128905951976776	0.3294117647058824
1563	0.12138672173023224	0.3299941072480848
1564	0.12138672173023224	0.3299941072480848
1565	0.12138672173023224	0.3299941072480848
1566	0.12138672173023224	0.3299941072480848
1567	0.12148437649011612	0.33038348082595875
1568	0.12148437649011612	0.33038348082595875
1569	0.12148437649011612	0.33038348082595875
1570	0.12148437649011612	0.33038348082595875
1571	0.12148437649011612	0.33038348082595875
1572	0.12158203125	0.33087149187592324
1573	0.12158203125	0.33087149187592324
1574	0.12158203125	0.33087149187592324
1575	0.12167968600988388	0.3311649911295092
1576	0.12167968600988388	0.3311649911295092
1577	0.12167968600988388	0.3311649911295092
1578	0.12167968600988388	0.3311649911295092
1579	0.12167968600988388	0.3311649911295092
1580	0.12177734076976776	0.3316553153686704
1581	0.12177734076976776	0.3316553153686704
1582	0.12187500298023224	0.3318518518518518
1583	0.12187500298023224	0.3318518518518518
1584	0.12187500298023224	0.3318518518518518
1585	0.12187500298023224	0.3318518518518518
1586	0.12187500298023224	0.3318518518518518
1587	0.12187500298023224	0.3318518518518518
1588	0.12197265774011612	0.3324428613831998
1589	0.12197265774011612	0.3324428613831998
1590	0.12197265774011612	0.3324428613831998
1591	0.1220703125	0.33273915626856804
1592	0.1220703125	0.33273915626856804
1593	0.1220703125	0.33273915626856804
1594	0.12216796725988388	0.3330359797799584
1595	0.12216796725988388	0.3330359797799584
1596	0.12216796725988388	0.3330359797799584
1597	0.12216796725988388	0.3330359797799584
1598	0.12216796725988388	0.3330359797799584
1599	0.12226562201976776	0.33353186420488384
1600	0.12226562201976776	0.33353186420488384
1601	0.12226562201976776	0.33353186420488384
1602	0.12226562201976776	0.33353186420488384
1603	0.12226562201976776	0.33353186420488384
1604	0.12226562201976776	0.33353186420488384
1605	0.12226562201976776	0.33353186420488384
1606	0.12236328423023224	0.3342285884810504
1607	0.12236328423023224	0.3342285884810504
1608	0.12236328423023224	0.3342285884810504
1609	0.12236328423023224	0.3342285884810504
1610	0.12246093899011612	0.3346280250971019
1611	0.12246093899011612	0.3346280250971019
1612	0.12246093899011612	0.3346280250971019
1613	0.12246093899011612	0.3346280250971019
1614	0.12265624850988388	0.3350284175889919
1615	0.12265624850988388	0.3350284175889919
1616	0.12265624850988388	0.3350284175889919
1617	0.12265624850988388	0.3350284175889919
1618	0.12265624850988388	0.3350284175889919
1619	0.12265624850988388	0.3350284175889919
1620	0.12265624850988388	0.3350284175889919
1621	0.12265624850988388	0.3350284175889919
1622	0.12265624850988388	0.3350284175889919
1623	0.12265624850988388	0.3350284175889919
1624	0.12275390326976776	0.33603360336033605
1625	0.12275390326976776	0.33603360336033605
1626	0.12275390326976776	0.33603360336033605
1627	0.12275390326976776	0.33603360336033605
1628	0.12285156548023224	0.33643736857915285
1629	0.12285156548023224	0.33643736857915285
1630	0.12285156548023224	0.33643736857915285
1631	0.12285156548023224	0.33643736857915285
1632	0.12285156548023224	0.33643736857915285
1633	0.12294922024011612	0.33694344163658246
1634	0.12294922024011612	0.33694344163658246
1635	0.12294922024011612	0.33694344163658246
1636	0.12294922024011612	0.33694344163658246
1637	0.12294922024011612	0.33694344163658246
1638	0.12294922024011612	0.33694344163658246
1639	0.12294922024011612	0.33694344163658246
1640	0.123046875	0.33765450708471506
1641	0.123046875	0.33765450708471506
1642	0.123046875	0.33765450708471506
1643	0.123046875	0.33765450708471506
1644	0.123046875	0.33765450708471506
1645	0.12314452975988388	0.33816425120772947
1646	0.12314452975988388	0.33816425120772947
1647	0.12314452975988388	0.33816425120772947
1648	0.12314452975988388	0.33816425120772947
1649	0.12314452975988388	0.33816425120772947
1650	0.12324218451976776	0.338675536740248
1651	0.12324218451976776	0.338675536740248
1652	0.12324218451976776	0.338675536740248
1653	0.12324218451976776	0.338675536740248
1654	0.12324218451976776	0.338675536740248
1655	0.12333984673023224	0.3391883706844337
1656	0.12333984673023224	0.3391883706844337
1657	0.12333984673023224	0.3391883706844337
1658	0.12333984673023224	0.3391883706844337
1659	0.12333984673023224	0.3391883706844337
1660	0.12333984673023224	0.3391883706844337
1661	0.12343750149011612	0.3398058252427184
1662	0.12343750149011612	0.3398058252427184
1663	0.12343750149011612	0.3398058252427184
1664	0.12353515625	0.34011539629517157
1665	0.12353515625	0.34011539629517157
1666	0.12353515625	0.34011539629517157
1667	0.12353515625	0.34011539629517157
1668	0.12353515625	0.34011539629517157
1669	0.12363281100988388	0.340632603406326
1670	0.12363281100988388	0.340632603406326
1671	0.12363281100988388	0.340632603406326
1672	0.12363281100988388	0.340632603406326
1673	0.12373046576976776	0.34104750304506704
1674	0.12373046576976776	0.34104750304506704
1675	0.12373046576976776	0.34104750304506704
1676	0.12373046576976776	0.34104750304506704
1677	0.12373046576976776	0.34104750304506704
1678	0.12373046576976776	0.34104750304506704
1679	0.12373046576976776	0.34104750304506704
1680	0.12373046576976776	0.34104750304506704
1681	0.12382812798023224	0.3418803418803419
1682	0.12382812798023224	0.3418803418803419
1683	0.12382812798023224	0.3418803418803419
1684	0.12382812798023224	0.3418803418803419
1685	0.12392578274011612	0.3422982885085575
1686	0.12392578274011612	0.3422982885085575
1687	0.12392578274011612	0.3422982885085575
1688	0.12392578274011612	0.3422982885085575
1689	0.12392578274011612	0.3422982885085575
1690	0.1240234375	0.3428221610039792
1691	0.1240234375	0.3428221610039792
1692	0.1240234375	0.3428221610039792
1693	0.12412109225988388	0.34313725490196084
1694	0.12412109225988388	0.34313725490196084
1695	0.12412109225988388	0.34313725490196084
1696	0.12421874701976776	0.34345292854952475
1697	0.12421874701976776	0.34345292854952475
1698	0.12431640923023224	0.3436637005216324
1699	0.12431640923023224	0.3436637005216324
1700	0.12431640923023224	0.3436637005216324
1701	0.12441406399011612	0.34398034398034394
1702	0.12441406399011612	0.34398034398034394
1703	0.12451171875	0.34419176398279044
1704	0.12451171875	0.34419176398279044
1705	0.12451171875	0.34419176398279044
1706	0.12451171875	0.34419176398279044
1707	0.12451171875	0.34419176398279044
1708	0.12460937350988388	0.34472145275469374
1709	0.12460937350988388	0.34472145275469374
1710	0.12460937350988388	0.34472145275469374
1711	0.12470702826976776	0.3450400492914356
1712	0.12470702826976776	0.3450400492914356
1713	0.12470702826976776	0.3450400492914356
1714	0.12470702826976776	0.3450400492914356
1715	0.12470702826976776	0.3450400492914356
1716	0.12470702826976776	0.3450400492914356
1717	0.12470702826976776	0.3450400492914356
1718	0.12470702826976776	0.3450400492914356
1719	0.12480469048023224	0.3458925262507721
1720	0.12480469048023224	0.3458925262507721
1721	0.12480469048023224	0.3458925262507721
1722	0.12490234524011612	0.34621329211746527
1723	0.12490234524011612	0.34621329211746527
1724	0.12490234524011612	0.34621329211746527
1725	0.12490234524011612	0.34621329211746527
1726	0.12490234524011612	0.34621329211746527
1727	0.12490234524011612	0.34621329211746527
1728	0.12490234524011612	0.34621329211746527
1729	125	0.3469640644361834
1730	125	0.3469640644361834
1731	0.12509766221046448	0.34717916924984504
1732	0.12509766221046448	0.34717916924984504
1733	0.12519530951976776	0.3473945409429281
1734	0.12519530951976776	0.3473945409429281
1735	0.12519530951976776	0.3473945409429281
1736	0.12519530951976776	0.3473945409429281
1737	0.12529297173023224	0.3478260869565218
1738	0.12529297173023224	0.3478260869565218
1739	0.12539061903953552	0.3480422622747048
1740	0.12539061903953552	0.3480422622747048
1741	0.12539061903953552	0.3480422622747048
1742	0.12558594346046448	0.3483670295489892
1743	0.12558594346046448	0.3483670295489892
1744	0.12558594346046448	0.3483670295489892
1745	0.12558594346046448	0.3483670295489892
1746	0.12568359076976776	0.34880099657427593
1747	0.12568359076976776	0.34880099657427593
1748	0.12568359076976776	0.34880099657427593
1749	0.12568359076976776	0.34880099657427593
1750	0.12578125298023224	0.34923604614904896
1751	0.12578125298023224	0.34923604614904896
1752	0.12578125298023224	0.34923604614904896
1753	0.12578125298023224	0.34923604614904896
1754	0.12578125298023224	0.34923604614904896
1755	0.12587890028953552	0.3497813866333541
1756	0.12587890028953552	0.3497813866333541
1757	0.12587890028953552	0.3497813866333541
1758	0.12587890028953552	0.3497813866333541
1759	0.1259765625	0.3502188868042526
1760	0.1259765625	0.3502188868042526
1761	0.1259765625	0.3502188868042526
1762	0.12607422471046448	0.3505477308294209
1763	0.12617187201976776	0.3506574827802129
1764	0.12617187201976776	0.3506574827802129
1765	0.12617187201976776	0.3506574827802129
1766	0.12626953423023224	0.35098715136320907
1767	0.12626953423023224	0.35098715136320907
1768	0.12636718153953552	0.3512072750078395
1769	0.12636718153953552	0.3512072750078395
1770	0.12636718153953552	0.3512072750078395
1771	0.12636718153953552	0.3512072750078395
1772	0.12636718153953552	0.3512072750078395
1773	0.12636718153953552	0.3512072750078395
1774	0.12636718153953552	0.3512072750078395
1775	0.12636718153953552	0.3512072750078395
1776	0.12636718153953552	0.3512072750078395
1777	0.12636718153953552	0.3512072750078395
1778	0.12636718153953552	0.3512072750078395
1779	0.12636718153953552	0.3512072750078395
1780	0.12646484375	0.35253383695310037
1781	0.12646484375	0.35253383695310037
1782	0.12656250596046448	0.35275590551181096
1783	0.12656250596046448	0.35275590551181096
1784	0.12656250596046448	0.35275590551181096
1785	0.12656250596046448	0.35275590551181096
1786	0.12656250596046448	0.35275590551181096
1787	0.12656250596046448	0.35275590551181096
1788	0.12666015326976776	0.3534237929946355
1789	0.12666015326976776	0.3534237929946355
1790	0.12675781548023224	0.3536469845279444
1791	0.12685546278953552	0.35375868603916616
1792	0.12685546278953552	0.35375868603916616
1793	0.12685546278953552	0.35375868603916616
1794	0.12685546278953552	0.35375868603916616
1795	0.12685546278953552	0.35375868603916616
1796	0.126953125	0.3543182537171781
1797	0.126953125	0.3543182537171781
1798	0.126953125	0.3543182537171781
1799	0.126953125	0.3543182537171781
1800	0.12705078721046448	0.35476718403547675
1801	0.12705078721046448	0.35476718403547675
1802	0.12714843451976776	0.35499207606973066
1803	0.12714843451976776	0.35499207606973066
1804	0.12714843451976776	0.35499207606973066
1805	0.12714843451976776	0.35499207606973066
1806	0.12714843451976776	0.35499207606973066
1807	0.12714843451976776	0.35499207606973066
1808	0.12724609673023224	0.3556684661797396
1809	0.12724609673023224	0.3556684661797396
1810	0.12724609673023224	0.3556684661797396
1811	0.12724609673023224	0.3556684661797396
1812	0.12734374403953552	0.356120826709062
1813	0.12734374403953552	0.356120826709062
1814	0.12734374403953552	0.356120826709062
1815	0.12744140625	0.3564608529598981
1816	0.12753906846046448	0.3565743393823623
1817	0.12753906846046448	0.3565743393823623
1818	0.12753906846046448	0.3565743393823623
1819	0.12753906846046448	0.3565743393823623
1820	0.12753906846046448	0.3565743393823623
1821	0.12753906846046448	0.3565743393823623
1822	0.12763671576976776	0.3572567783094099
1823	0.12763671576976776	0.3572567783094099
1824	0.12763671576976776	0.3572567783094099
1825	0.12763671576976776	0.3572567783094099
1826	0.12763671576976776	0.3572567783094099
1827	0.12783202528953552	0.35782747603833864
1828	0.12783202528953552	0.35782747603833864
1829	0.1279296875	0.3580562659846547
1830	0.1279296875	0.3580562659846547
1831	0.12802734971046448	0.3582853486884197
1832	0.12802734971046448	0.3582853486884197
1833	0.12802734971046448	0.3582853486884197
1834	0.12802734971046448	0.3582853486884197
1835	0.12802734971046448	0.3582853486884197
1836	0.12802734971046448	0.3582853486884197
1837	0.12812499701976776	0.358974358974359
1838	0.12812499701976776	0.358974358974359
1839	0.12812499701976776	0.358974358974359
1840	0.12812499701976776	0.358974358974359
1841	0.12822265923023224	0.35943517329910146
1842	0.12822265923023224	0.35943517329910146
1843	0.12832030653953552	0.35966602440590884
1844	0.12832030653953552	0.35966602440590884
1845	0.12832030653953552	0.35966602440590884
1846	0.12832030653953552	0.35966602440590884
1847	0.12832030653953552	0.35966602440590884
1848	0.12841796875	0.36024445159215185
1849	0.12851563096046448	0.3603603603603604
1850	0.12851563096046448	0.3603603603603604
1851	0.12851563096046448	0.3603603603603604
1852	0.12851563096046448	0.3603603603603604
1853	0.12861327826976776	0.36082474226804123
1854	0.12861327826976776	0.36082474226804123
1855	0.12871094048023224	0.3610573823339781
1856	0.12871094048023224	0.3610573823339781
1857	0.12871094048023224	0.3610573823339781
1858	0.12871094048023224	0.3610573823339781
1859	0.12880858778953552	0.3615235635894125
1860	0.12880858778953552	0.3615235635894125
1861	0.12890625	0.36175710594315247
1862	0.12890625	0.36175710594315247
1863	0.12900391221046448	0.36199095022624433
1864	0.12900391221046448	0.36199095022624433
1865	0.12900391221046448	0.36199095022624433
1866	0.12910155951976776	0.3623422840504691
1867	0.12910155951976776	0.3623422840504691
1868	0.12919922173023224	0.3625768857235351
1869	0.12919922173023224	0.3625768857235351
1870	0.12919922173023224	0.3625768857235351
1871	0.12919922173023224	0.3625768857235351
1872	0.12929686903953552	0.36304700162074555
1873	0.12929686903953552	0.36304700162074555
1874	0.12929686903953552	0.36304700162074555
1875	0.12929686903953552	0.36304700162074555
1876	0.12939453125	0.36351833820188256
1877	0.12939453125	0.36351833820188256
1878	0.12939453125	0.36351833820188256
1879	0.12949219346046448	0.36387264457439894
1880	0.12949219346046448	0.36387264457439894
1881	0.12958984076976776	0.3641092327698309
1882	0.12958984076976776	0.3641092327698309
1883	0.12958984076976776	0.3641092327698309
1884	0.12958984076976776	0.3641092327698309
1885	0.12958984076976776	0.3641092327698309
1886	0.12968750298023224	0.3647020514490394
1887	0.12978515028953552	0.36482084690553745
1888	0.12978515028953552	0.36482084690553745
1889	0.12978515028953552	0.36482084690553745
1890	0.12978515028953552	0.36482084690553745
1891	0.12978515028953552	0.36482084690553745
1892	0.1298828125	0.365415986949429
1893	0.1298828125	0.365415986949429
1894	0.1298828125	0.365415986949429
1895	0.1298828125	0.365415986949429
1896	0.1298828125	0.365415986949429
1897	0.12998047471046448	0.36601307189542487
1898	0.13007812201976776	0.3661327231121282
1899	0.13007812201976776	0.3661327231121282
1900	0.13007812201976776	0.3661327231121282
1901	0.13017578423023224	0.3664921465968587
1902	0.13027343153953552	0.36661211129296234
1903	0.13027343153953552	0.36661211129296234
1904	0.13037109375	0.36685227644939405
1905	0.13046875596046448	0.3669724770642202
1906	0.13046875596046448	0.3669724770642202
1907	0.13046875596046448	0.3669724770642202
1908	0.13046875596046448	0.3669724770642202
1909	0.13056640326976776	0.3674540682414698
1910	0.13056640326976776	0.3674540682414698
1911	0.13066406548023224	0.3676953381483914
1912	0.13066406548023224	0.3676953381483914
1913	0.13066406548023224	0.3676953381483914
1914	0.13066406548023224	0.3676953381483914
1915	0.13076171278953552	0.3681788297172912
1916	0.13076171278953552	0.3681788297172912
1917	0.13076171278953552	0.3681788297172912
1918	0.13076171278953552	0.3681788297172912
1919	0.13076171278953552	0.3681788297172912
1920	0.13076171278953552	0.3681788297172912
1921	0.13076171278953552	0.3681788297172912
1922	0.13076171278953552	0.3681788297172912
1923	0.13076171278953552	0.3681788297172912
1924	0.130859375	0.3692713484998352
1925	0.130859375	0.3692713484998352
1926	0.130859375	0.3692713484998352
1927	0.13095703721046448	0.36963696369636956
1928	0.13095703721046448	0.36963696369636956
1929	0.13095703721046448	0.36963696369636956
1930	0.13105468451976776	0.37000330360092504
1931	0.13115234673023224	0.3701255783212161
1932	0.13115234673023224	0.3701255783212161
1933	0.13115234673023224	0.3701255783212161
1934	0.13115234673023224	0.3701255783212161
1935	0.13115234673023224	0.3701255783212161
1936	0.13115234673023224	0.3701255783212161
1937	0.13115234673023224	0.3701255783212161
1938	0.13115234673023224	0.3701255783212161
1939	0.13124999403953552	0.37110669317428757
1940	0.13134765625	0.37122969837587005
1941	0.13134765625	0.37122969837587005
1942	0.13134765625	0.37122969837587005
1943	0.13144531846046448	0.37159920371599203
1944	0.13144531846046448	0.37159920371599203
1945	0.13154296576976776	0.37184594953519257
1946	0.13164062798023224	0.3719694453669878
1947	0.13164062798023224	0.3719694453669878
1948	0.13173827528953552	0.3722166832834829
1949	0.13173827528953552	0.3722166832834829
1950	0.13173827528953552	0.3722166832834829
1951	0.1318359375	0.3725881570192947
1952	0.1318359375	0.3725881570192947
1953	0.13193359971046448	0.3728362183754993
1954	0.13193359971046448	0.3728362183754993
1955	0.13203124701976776	0.3730846102598268
1956	0.13203124701976776	0.3730846102598268
1957	0.13212890923023224	0.37333333333333335
1958	0.13212890923023224	0.37333333333333335
1959	0.13212890923023224	0.37333333333333335
1960	0.13222655653953552	0.373707040373707
1961	0.13222655653953552	0.373707040373707
1962	0.13232421875	0.3739565943238732
1963	0.13242188096046448	0.37408149632598525
1964	0.13242188096046448	0.37408149632598525
1965	0.13242188096046448	0.37408149632598525
1966	0.13251952826976776	0.37445670344366433
1967	0.13251952826976776	0.37445670344366433
1968	0.13251952826976776	0.37445670344366433
1969	0.13251952826976776	0.37445670344366433
1970	0.13251952826976776	0.37445670344366433
1971	0.13251952826976776	0.37445670344366433
1972	0.13251952826976776	0.37445670344366433
1973	0.13251952826976776	0.37445670344366433
1974	0.13251952826976776	0.37445670344366433
1975	0.13251952826976776	0.37445670344366433
1976	0.13251952826976776	0.37445670344366433
1977	0.13251952826976776	0.37445670344366433
1978	0.13251952826976776	0.37445670344366433
1979	0.13251952826976776	0.37445670344366433
1980	0.13251952826976776	0.37445670344366433
1981	0.13251952826976776	0.37445670344366433
1982	0.13261719048023224	0.3764705882352941
1983	0.13261719048023224	0.3764705882352941
1984	0.13271483778953552	0.37672384796501845
1985	0.13271483778953552	0.37672384796501845
1986	0.13271483778953552	0.37672384796501845
1987	0.1328125	0.3771043771043771
1988	0.13291016221046448	0.3772313910407544
1989	0.13291016221046448	0.3772313910407544
1990	0.13300780951976776	0.37748567576676784
1991	0.13310547173023224	0.3776129467296021
1992	0.13310547173023224	0.3776129467296021
1993	0.13310547173023224	0.3776129467296021
1994	0.13320311903953552	0.3779952750590617
1995	0.13320311903953552	0.3779952750590617
1996	0.13320311903953552	0.3779952750590617
1997	0.13330078125	0.37837837837837834
1998	0.13330078125	0.37837837837837834
[truncated: 1,982 more rows]

## Sheet: Sup Figure 4
	FPPI	LVO anterior circulation	MeVO anterior circulation	VO posterior circulation
0	125	0.7402597402597403	0.5396825396825397	0.4090909090909091
1	0.25	0.7662337662337663	0.5873015873015873	0.45454545454545453
2	0.5	0.8116883116883117	0.6507936507936508	0.5
3	1.0	0.8506493506493507	0.7142857142857143	0.5909090909090909
4	2.0	0.8896103896103896	0.7936507936507936	0.6363636363636364
5	4.0	0.922077922077922	0.8412698412698413	0.7727272727272727
6	8.0	0.935064935064935	0.8888888888888888	0.7727272727272727

## Sheet: Sup Figure 5
	FPPI	Common carotid artery	Carotid bifurcation	Internal carotid artery	Carotid T	Middle cerebral artery (M1 segment)	Middle cerebral artery (M2 segment)	Middle cerebral artery (M3/4 segment)	Vertebral artery (V1-3 segment)	Vertebral artery (V4 segment)	Basilar artery	Anterior cerebral artery (A1 segment)	Anterior cerebral artery (A2/3 segment)	Posterior cerebral artery (P1 segment)	Posterior cerebral artery (P2/3 segment)
0	125	0.0	0.6981132075471698	0.38461538461538464	0.8	875	0.6326530612244898	0.3333333333333333	0.0	0.0	0.6923076923076923	1.0	0.18181818181818182	0.0	0.0
1	0.25	0.0	0.7169811320754716	0.46153846153846156	0.8	0.9027777777777778	0.6938775510204082	0.3333333333333333	0.0	0.0	0.6923076923076923	1.0	0.18181818181818182	1.0	0.0
2	0.5	0.0	0.7735849056603774	0.6153846153846154	0.8	0.9305555555555556	0.7551020408163265	0.3333333333333333	0.0	0.25	0.6923076923076923	1.0	0.2727272727272727	1.0	0.0
3	1.0	0.2	0.7924528301886793	0.6923076923076923	0.9	0.9583333333333334	0.8163265306122449	0.3333333333333333	0.0	0.25	0.8461538461538461	1.0	0.36363636363636365	1.0	0.0
4	2.0	0.2	0.8490566037735849	0.8461538461538461	0.9	0.9722222222222222	0.8775510204081632	0.3333333333333333	0.5	0.25	0.8461538461538461	1.0	0.5454545454545454	1.0	0.0
5	4.0	0.2	0.9245283018867925	0.8461538461538461	0.9	0.9861111111111112	0.9387755102040817	0.3333333333333333	0.5	0.5	0.9230769230769231	1.0	0.5454545454545454	1.0	0.5
6	8.0	0.2	0.9622641509433962	0.8461538461538461	0.9	0.9861111111111112	0.9591836734693877	0.3333333333333333	0.5	0.5	0.9230769230769231	1.0	0.7272727272727273	1.0	0.5

## Sheet: Sup Figure 6
	FPPI	LVO anterior circulation	MeVO anterior circulation	VO posterior circulation
0	125	0.7916666666666666	585	0.5915492957746479
1	0.25	0.8486842105263158	0.7	0.647887323943662
2	0.5	0.8859649122807017	765	0.676056338028169
3	1.0	0.9013157894736842	835	0.7323943661971831
4	2.0	0.9210526315789473	865	0.7746478873239436
5	4.0	0.9429824561403509	0.89	0.8028169014084507
6	8.0	0.9495614035087719	0.91	0.8450704225352113

## Sheet: Sup Figure 7
Total	Preprocessing	Model
48.45202841004357	33.392737552989274	15.059290857054293
266.2095865299925	211.1989717921242	55.01061473786831
82.58174051786773	66.0237622759305	16.557978241937235
121.44472269411199	96.91086315806024	24.53385953605175
89.15663917805068	72.91176241612993	16.24487676192075
102.01676712697372	83.73360065696761	18.28316647000611
87.02088251709938	70.65383777907118	16.3670447380282
70.93191053997725	58.16593104507774	12.765979494899511
70.41038248199038	57.985776060028	12.42460642196238
82.84086475684308	66.87730195187032	15.963562804972753
85.45129150804132	70.81420330912806	14.637088198913261
220.6100495730061	174.14956398308277	46.46048558992334
104.96522479597479	85.32207584311254	19.643148952862248
83.18972338596359	67.02484132908285	16.164882056880742
86.42797301686369	70.19578441185877	16.23218860500492
90.45084621198475	71.67186292097904	18.778983291005716
141.91068519698456	114.12296405504458	27.787721141939983
89.41289193881676	73.07215431681834	16.340737621998414
70.48550100112334	57.80101593118161	12.68448506994173
72.19305017101578	59.65335803711787	12.539692133897915
66.83202852588147	54.22333562397398	12.608692901907489
102.81895889597945	82.52398813189939	20.294970764080063
76.45893331593834	63.99132975097746	12.467603564960882
71.14865287300199	58.539514621021226	12.609138251980767
106.08979852986522	85.37027813494205	20.719520394923165
71.16341960104182	58.131955886026844	13.03146371501498
87.07079922407866	68.85739194205962	18.213407282019034
96.87582098692656	76.67691256385297	20.19890842307359
59.907338719815016	48.15680147684179	11.750537242973223
75.4821756829042	61.746446332894266	13.735729350009933
97.19988174713217	77.29314851900563	19.90673322812654
81.95402443292551	67.82703957590275	14.126984857022762
70.57704774010926	58.335587941110134	12.24145979899913
71.42691385699436	59.253153210971504	12.173760646022856
101.39703808818012	80.99517171201296	20.401866376167163
86.03655996499583	70.76373970601708	15.272820258978754
76.28947729011998	63.62766390410252	12.661813386017457
65.2841569839511	52.837223262991756	12.44693372095935
76.43121149810031	64.01072207512334	12.42048942297697
86.78325815103017	70.4393620500341	16.343896100996062
84.83105897298083	70.25227961898781	14.578779353993014
82.46162489289418	65.94991222885437	16.511712664039806
89.33850678196177	72.89382425812073	16.44468252384104
82.77424550289288	66.25828529987484	16.51596020301804
102.13342346297577	84.01277009700425	18.12065336597152
79.07791129802354	64.62998431711458	14.44792698090896
70.63493652408943	57.86353109893389	12.771405425155535
66.23759334883653	55.37845305399969	10.859140294836834
78.32998649799265	62.042177182855085	16.287809315137565
101.75303199887276	81.71711033000611	20.03592166886665
78.0150636639446	64.4972452390939	13.517818424850702
82.19742451002821	65.84665036108345	16.350774148944765
71.92169851297513	59.66698314505629	12.254715367918834
102.84172539203428	83.3057738870848	19.53595150494948
106.0748512451537	86.15760707715526	19.917244167998433
96.59387764707208	75.85423339810222	20.739644248969853
118.75593552505597	94.66209507198073	24.093840453075245
84.73964956798591	68.26778671005741	16.4718628579285
126.41169420885853	101.82227610703558	24.589418101822957
89.83497185003944	73.52702400600538	16.30794784403406
79.47983913798817	63.789688752032816	15.690150385955349
72.88643093081191	60.076318591833115	12.810112338978797
118.34664258593693	95.35729904985055	22.98934353608638
183.1284877890721	142.0912614329718	41.03722635610029
96.31660375907086	79.26885101990774	17.047752739163116
153.43434916995466	123.49450881686062	29.93984035309404
218.05657531809993	170.88576254295185	47.17081277514808
101.64491964294575	80.60524993296713	21.039669709978625
120.2822416049894	95.74261051695794	24.539631088031456
66.21054041292518	55.36409376584925	10.846446647075936
80.05806540185586	65.57475188188255	14.483313519973308
83.65294124488719	69.33866617688909	14.314275067998096
71.65301786409691	59.15457206615247	12.498445797944441
70.57592511014082	57.89506447012536	12.680860640015453
98.91229637898505	79.15769482497126	19.75460155401379
80.47444664314389	66.25287371501327	14.221572928130627
74.13708389410749	60.36541688116267	13.771667012944818
81.49979768902995	67.22264087107033	14.277156817959622
86.35974816302769	69.21628421288915	17.14346395013854
66.44403055100702	55.111342730000615	11.332687821006402
177.6027628770098	142.37047529709525	35.232287579914555
70.5669365520589	57.04025525599718	13.526681296061724
95.11180507601239	74.41932000103407	20.692485074978322
64.60321642784402	53.45206608599983	11.151150341844186
77.63777758204378	63.1889517409727	14.448825841071084
92.23834347492084	71.834390189033	20.403953285887837
70.68140803091228	57.918152255006135	12.763255775906146
125.17810430889949	101.00159009709023	24.176514211809263
129.3150903400965	101.32285569515079	27.99223464494571
119.75361212808639	94.70358530408703	25.05002682399936
72.95021998300217	60.519963138969615	12.430256844032556
78.53072875691578	62.06618178798817	16.464546968927607
172.8656551290769	138.04769940907136	34.81795572000556
65.70133888814598	54.86346898810007	10.837869900045916
122.89472541981377	98.3153670548927	24.579358364921063
77.33063608501107	64.34487855504267	12.985757529968396
142.74437616416253	114.25634542200714	28.488030742155388
70.78930927906185	57.529527900973335	13.259781378088519
133.19756995188072	106.92158542200923	26.275984529871494
70.85945500805974	57.90751291695051	12.951942091109231
158.0542806449812	124.68889885419048	33.36538179079071
153.2359459339641	123.4510853511747	29.784860582789406
79.4068818660453	65.09376807906665	14.313113786978647
158.25314509589225	124.83183357608505	33.421311519807205
120.17978576081805	95.25893040793017	24.920855352887884
128.72850186703727	103.8730372521095	24.85546461492777
161.87664046999998	128.38609529519454	33.49054517480545
105.82218471402302	83.01171972509474	22.810464988928288
139.99264952982776	112.35772244492546	27.6349270849023
214.48663374315947	167.71089726802893	46.77573647513054
80.46767930896021	64.13590567884967	16.331773630110547
106.01425814605318	83.14134129905142	22.87291684700176
135.20464825094678	109.36907514394261	25.835573107004166
72.50318406615406	59.940173943992704	12.563010122161359
76.59933608793654	64.23444298002869	12.364893107907847
102.90546431299299	82.45663855108432	20.448825761908665
114.15906777605414	91.41539001697674	22.7436777590774
173.942475565942	138.10409073205665	35.83838483388536
197.5922871408984	157.63351047295146	39.95877666794695
80.67169178207405	66.76868963916786	13.903002142906189
166.39595336909406	132.97549393912777	33.420459429966286
116.40254818485118	91.76882733986713	24.633720844984055
170.7996846518945	136.52550174691714	34.27418290497735
118.28745268285275	95.37769280001521	22.909759882837534
88.67478048894554	72.39767443202436	16.277106056921184
85.72546609211713	70.17691470705904	15.54855138505809
87.55860792309977	70.8846670400817	16.673940883018076
166.89915443607606	133.9154020929709	32.98375234310515
91.68750443891622	75.75678369496018	15.930720743956044
145.91892375191674	116.71453896397725	29.20438478793949
75.66627708892338	61.812280227895826	13.853996861027554
90.83585774595849	72.59394214698114	18.241915598977357
84.61271245311946	68.40695398207754	16.205758471041918
76.60108655202202	60.806980977999046	15.794105574022979
80.51199817983434	64.84120679995976	15.670791379874572
89.7699424168095	69.62961429683492	20.140328119974583
86.52487593190745	70.26373118301854	16.26114474888891
74.13845962216146	59.82525231107138	14.313207311090082
82.57617642497644	66.81101139006205	15.76516503491439
81.96103797783144	65.76772540598176	16.193312571849674
86.21374694001861	69.23526632389985	16.97848061611876
112.62155362009071	91.0265091790352	21.595044441055506
75.28246326884255	62.8278884338215	12.454574835021049
83.33158709900454	67.43143619596958	15.900150903034955
81.06240996811539	64.70071448013186	16.361695487983525
102.15695009892806	82.15174186695367	20.005208231974393
163.00305435899645	133.16226226394065	29.840792095055804
159.65157031198032	125.21867016796023	34.432900144020095
73.19936775881797	60.721116196829826	12.478251561988145
109.82338563702069	90.03340691002086	19.789978726999834
199.6997733800672	160.26024634507485	39.43952703499235
124.96183100901544	101.1862425240688	23.77558848494664
93.2301345160231	73.51018608803861	19.71994842798449
143.62071428401396	114.67684460710734	28.943869676906615
119.9336413810961	95.88220468396321	24.051436697132885
88.06569848000072	70.49823329388164	17.56746518611908
77.99391237692907	61.89799430803396	16.095918068895116
125.00304435705766	101.83681012387387	23.166234233183786
79.25877488497645	64.9289203749504	14.329854510026053
142.63990256586112	112.87939749588259	29.760505069978535
79.2267587708775	63.32915082294494	15.897607947932556
76.42775536794215	63.73031270108186	12.697442666860297
137.33697289484553	109.7271600549575	27.609812839888036
54.45959953288548	43.69287448283285	10.766725050052628
73.6406343630515	60.46134404093027	13.179290322121233
162.41522761294618	128.0838269710075	34.33140064193867
102.21539841382764	82.5909580399748	19.62444037385285
109.40805618301965	89.12413409701549	20.283922086004168
152.0466777360998	119.23442763695493	32.812250099144876
95.11844821413979	77.35427222214639	17.764175991993397
155.58690839679912	126.54054363584146	29.04636476095766
78.35442522889934	62.84202940482646	15.512395824072883
97.53889651992358	78.22740631690249	19.311490203021094
92.85338512598537	75.8151042999234	17.038280826061964
142.59467103192583	113.67282318789512	28.921847844030708
106.98773354501463	85.96776445489377	21.019969090120867
97.8254237959627	77.79501455789432	20.030409238068387
119.01740168198012	94.92670992016792	24.090691761812195
157.78589152079076	127.9910362008959	29.79485531989485
96.90872327401303	78.77670065895654	18.132022615056485
112.79718515393324	90.13478321698494	22.6624019369483
167.75097736506723	133.2592169509735	34.49176041409373
108.34113547811285	85.51195449195802	22.829180986154824
114.52339701284654	91.69736964488402	22.826027367962524
116.07680904516019	92.97607613098808	23.100732914172113
109.22636810108088	91.11422435496934	18.112143746111542
96.95556638203561	78.48407654813491	18.471489833900705
97.60528398910537	77.98185198102146	19.62343200808391
103.25590909994207	83.06135554192588	20.194553558016196
108.74497778108343	86.09613229311071	22.64884548797272
119.3682528049685	96.98165051289834	22.386602292070165
182.39098381181248	142.0214998938609	40.369483917951584
262.3846337411087	209.47850280208513	52.90613093902357
185.0600280012004	145.65152541105635	39.40850259014405
99.55648676981218	78.1656142368447	21.390872532967478
129.02098712697625	101.20943274791352	27.811554379062727
142.24287375598215	112.8145992117934	29.428274544188753
185.9382020700723	147.33837977517396	38.59982229489833
89.88592001493089	72.98811744898558	16.897802565945312
99.03472921694629	79.53485906799324	19.49987014895305
154.92013385216706	125.63138066418469	29.288753187982365
75.64126684097573	62.88759598508477	12.75367085589096
149.86199464206584	119.49967059795745	30.36232404410839
118.34219784406014	95.11681163008325	23.22538621397689
219.1043792150449	170.86406506807543	48.24031414696947
156.64514120202512	125.6243088778574	31.020832324167714
128.22528973291628	104.94124492886476	23.28404480405152
263.0056275520474	203.33438349096105	59.67124406108633
161.5911606620066	126.92478895001113	34.66637171199545
28.386074191890657	12.235959614859894	16.150114577030763
152.15415532398038	121.64008517609909	30.514070147881284
124.2200571920257	98.89634816395119	25.323709028074518
136.9342425840441	108.2568713920191	28.67737119202502
211.69093999709003	166.86545047000982	44.82548952708021
141.68814148311503	113.33914207317866	28.34899940993637
188.25064325192943	149.73334268596955	38.517300565959886
183.44826263398863	142.4065948750358	41.041667758952826
92.5712385061197	76.34696233319119	16.224276172928512
103.59845278807916	83.20851437817328	20.38993840990588
71.0523396069184	58.519344727974385	12.53299487894401
116.73631743597798	91.65094285993837	25.085374576039612
130.37999750906602	102.49102506414056	27.888972444925457
206.32431542198174	162.9871608109679	43.33715461101383
111.41850209212862	87.96485498198308	23.45364711014554
173.44380851299502	136.64435310894623	36.799455404048786
112.45549636590295	91.87058327207342	20.584913093829527
143.84107536193915	115.44241625303403	28.39865910890512
73.95112938689999	61.27826978289522	12.67285960400477
83.13910345803015	66.82084106095135	16.318262397078797
124.08147543598898	98.86523064388894	25.216244792100042
92.33827742002904	75.81648028315976	16.52179713686928
100.3179552280344	81.91876136511564	18.399193862918764
146.38448642892763	116.04333078791387	30.341155641013756
162.3958688939456	127.72022104193456	34.675647852011025
79.65670381393284	65.4388800249435	14.217823788989335
91.65966283390298	75.08637483185157	16.573288002051413
86.16591127798893	69.93857608316466	16.227335194824263
65.0057659370359	53.92145638098009	11.084309556055814
86.66559517406859	70.04463979112916	16.620955382939428
70.51105743087828	57.90092957485467	12.61012785602361
120.13743426417932	97.0200634971261	23.117370767053217
191.94553667888977	153.7786334499251	38.16690322896466
171.20449200714938	134.69416471594013	36.51032729120925
87.16690865997225	71.007325704908	16.159582955064252
77.72226139996201	63.634701899951324	14.087559500010684
111.59329044190235	88.0923669799231	23.500923461979255
129.80108707211912	101.32083054305986	28.48025652905926
217.06404844508506	168.2483881691005	48.815660275984555
176.14106128388084	138.7633963089902	37.37766497489065
70.96857039188035	57.670666771009564	13.297903620870784
85.34887097915635	70.9788736901246	14.369997289031744
104.67407883703709	84.00237454706803	20.671704289969057
187.34561994997784	151.16900052991696	36.17661942006089
124.60202712682076	101.45544694690034	23.14658017992042
195.8943989679683	155.31648815213703	40.577910815831274
172.05255935690366	135.38693279097788	36.66562656592578
139.13532181782648	109.03184885694645	30.103472960880026
239.44710127892904	192.72370752086863	46.72339375806041
72.91674278699793	60.51123407902196	12.405508707975969
155.70620997413062	120.73536323592998	34.970846738200635
105.84828967484646	85.85734571982175	19.990943955024704
168.4864741321653	133.2860264731571	35.200447659008205
219.40030948002823	173.06380624021403	46.33650323981419
94.40410709194839	74.87188602704555	19.532221064902842
148.6092531629838	119.03057291801088	29.57868024497293
88.82790502905846	73.10021727508865	15.727687753969803
84.63935416191816	68.24702389305457	16.39233026886359
92.11940600303933	72.218579598004	19.900826405035332
150.6338021371048	117.65442542009987	32.979376717004925
107.9882231389638	88.2873578260187	19.700865312945098
230.2307188520208	183.17774198716506	47.05297686485574
153.6601263829507	123.52085880492814	30.139267578022555
86.8100652100984	70.93113363301381	15.878931577084586
143.29131078603677	112.21967396722175	31.071636818815023
89.4297792960424	73.83367632888258	15.596102967159823
81.50099197612144	65.82934149098583	15.671650485135615
76.71712351590395	64.54254062101245	12.1745828948915
110.98854988906533	88.6549729341641	22.33357695490122
135.24918954400346	108.20091886701994	27.04827067698352
195.02431582985446	154.62234734999947	40.401968479854986
103.37336883298121	80.81859244802035	22.55477638496086
105.3826185609214	85.0808748009149	20.301743760006502
148.26355941500515	119.08839202602394	29.175167388981208
111.28524368489161	87.22052726894617	24.06471641594544
108.60717695392668	86.3530634320341	22.254113521892577
118.73267561709508	95.97558563994244	22.757089977152646
101.67237149109133	82.07884737104177	19.59352412004955
146.66709768399596	119.0683388360776	27.59875884791836
123.45070219202898	98.13785322709009	25.312848964938894
152.22178253601305	118.66035331506282	33.56142922095023
128.2790065300651	101.03592465398833	27.243081876076758
190.68908210797235	149.61988629796542	41.06919581000693
207.27287887292914	167.34692912595347	39.925949746975675
81.93114959285595	66.45234416192397	15.47880543093197
130.868141266983	105.76041576103307	25.10772550594993
181.56862202193588	146.51499290787615	35.05362911405973
116.44971925602295	92.25049089989625	24.199228356126696
85.52873405301943	69.36238988488913	16.16634416813031
190.93412551586516	151.43889051885344	39.49523499701172
127.58849321096204	105.07680985401385	22.511683356948197
126.372875375906	103.81155688897707	22.56131848692894
117.26851600105874	94.99501798301935	22.27349801803939
289.6041914378293	229.04341854085214	60.56077289697714
87.2716043330729	71.64511909987777	15.626485233195126
95.86478823213838	75.67488861107267	20.189899621065706
94.55227422178723	78.69128330983222	15.860990911955014
87.2840379299596	70.07369821402244	17.210339715937153
90.83197606983595	74.97264221892692	15.859333850909024
113.89752675499767	93.70033046603203	20.197196288965642
99.20336102577858	79.12843976682052	20.074921258958057
197.1160127960611	157.6950011299923	39.42101166606881
86.44696616893634	70.68985453411005	15.757111634826288
175.3543639651034	139.67505625099875	35.67930771410465
93.07132690306753	74.57227164902724	18.499055254040286
105.78875942900777	83.48897710512392	22.299782323883846
203.94322974607348	163.7990820540581	40.144147692015395
160.49358998495154	126.05445812200196	34.43913186294958
118.45250361599028	92.6184738818556	25.834029734134674
112.17599764000624	89.30743123614229	22.86856640386395
70.427288596984	58.309342114022	12.117946482961997
94.5467824509833	75.14500163984485	19.40178081113845
81.77492106892169	67.57600435893983	14.198916709981859
84.85019225510769	68.82131253601983	16.028879719087854
113.70254190196283	91.31242654495873	22.390115357004106
91.65856938599609	75.99630222795531	15.662267158040777
65.61481685889885	54.901689246995375	10.713127611903474
106.27612862503156	83.8077395700384	22.468389054993168
127.15560098690912	102.30437487200834	24.851226114900783
148.65860740607604	120.57160577410832	28.087001631967723
167.90107227885164	136.18291951995343	31.718152758898214
93.68963847216219	76.06571223214269	17.6239262400195
156.37330011487938	122.43224792811088	33.9410521867685
86.32563598104753	70.5808167620562	15.744819218991324
197.53168309503235	158.97466044384055	38.5570226511918
97.11968348897062	77.54202957893722	19.577653910033405
106.74105349020101	87.04665071913041	19.6944027710706
103.5684061460197	83.55577694089152	20.012629205128178
70.4837464238517	58.15611076191999	12.327635661931708
213.8809523449745	169.76609674608335	44.114855598891154
88.13207145198248	72.32277614204213	15.809295309940353
121.78837147983722	97.85897010192275	23.929401377914473
95.81333052087575	75.89297945192084	19.920351068954915
184.00321920705028	144.1643846880179	39.83883451903239
264.06191372987814	207.9132182879839	56.14869544189423

## Sheet: Sup Figure 9
	Subgroups	Number of cases per subgroup	Average Confidence Score per subgroup
0	Middle cerebral artery (M1 segment)	268	0.9052368
1	Middle cerebral artery (M2 segment)	172	0.7855291
2	Carotid bifurcation	110	0.79518306
3	Basilar artery	50	0.7551336
4	Internal carotid artery	40	0.6513029
5	Carotid T	31	0.81880635
6	Anterior cerebral artery (A2/3 segment)	20	0.56868875
7	Middle cerebral artery (M3/4 segment)	8	0.376856
8	Vertebral artery (V1-3 segment)	7	0.47396338
9	Posterior cerebral artery (P1 segment)	7	0.758263
10	Common carotid artery	6	0.26989353
11	Vertebral artery (V4 segment)	4	0.29993123
12	Posterior cerebral artery (P2/3 segment)	3	0.3799961
13	Anterior cerebral artery (A1 segment)	1	0.8261324
